# Supplementary material for: Progesterone Receptor Signaling Selectively Modulates Cytokine-Induced Global Gene Expression in Human Cervical Stromal Cells
Source: Front Genet. 2020 Sep 11;11:883. doi: 10.3389/fgene.2020.00883 (PMC7517718; doi:10.3389/fgene.2020.00883)
Supplement: Supplementary file 1 [file Table_1.XLSX]

## Sheet: Sheet1
TABLE S1: Differentially-expressed genes in cervical stromal fibroblasts stimulated with IL-1b for 4 hrs and then processed for microarray analysis.
Gene Symbol	Description	Fold Change	FDR p-value
CXCL8	chemokine (C-X-C motif) ligand 8	7680.85	3e-06
PTGS2	prostaglandin-endoperoxide synthase 2 (prostaglandin G/H synthase and cyclooxygenase)	2904.35	3.2e-05
TNFAIP2	tumor necrosis factor, alpha-induced protein 2	2166.82	0.000112
CXCL1	chemokine (C-X-C motif) ligand 1 (melanoma growth stimulating activity, alpha)	1824.98	0.000144
ICAM1	intercellular adhesion molecule 1	1643.89	0.000118
CXCL10	chemokine (C-X-C motif) ligand 10	1295.54	0.000313
TNFAIP3	tumor necrosis factor, alpha-induced protein 3	651.37	8.4e-05
CXCL6	chemokine (C-X-C motif) ligand 6	592.89	9.5e-05
CSF3	colony stimulating factor 3 (granulocyte)	531.1	0.000188
CCL7	chemokine (C-C motif) ligand 7	524.17	0.00028
SRGN	serglycin	431.74	0.000434
IL6	interleukin 6	402.6	0.000144
TNFAIP6	tumor necrosis factor, alpha-induced protein 6	394.78	7.9e-05
CCL8	chemokine (C-C motif) ligand 8	333.01	9.2e-05
LIF	leukemia inhibitory factor	331.87	0.000125
BIRC3	baculoviral IAP repeat containing 3	278.31	2.5e-05
CXCL2	chemokine (C-X-C motif) ligand 2	270.84	0.000425
GCH1	GTP cyclohydrolase 1	199.92	0.000119
G0S2	G0/G1 switch 2	193.41	0.00038
CXCL5	chemokine (C-X-C motif) ligand 5	181.57	0.00045
RIPK2	receptor-interacting serine-threonine kinase 2	176.6	7.9e-05
PTX3	pentraxin 3, long	159.63	0.000718
CCL2	chemokine (C-C motif) ligand 2	142.5	0.00163
CYP7B1	cytochrome P450, family 7, subfamily B, polypeptide 1	124.7	0.005387
CFB	complement factor B	113.37	0.000309
VCAM1	vascular cell adhesion molecule 1	112.44	0.001079
RSAD2	radical S-adenosyl methionine domain containing 2	93.72	0.004983
IFIT2	interferon-induced protein with tetratricopeptide repeats 2	93.16	0.00038
NKX3-1	NK3 homeobox 1	85.74	0.000296
NFKBIA	nuclear factor of kappa light polypeptide gene enhancer in B-cells inhibitor, alpha	84.12	0.000263
NFKB1	nuclear factor of kappa light polypeptide gene enhancer in B-cells 1	79.97	0.000463
CCL11	chemokine (C-C motif) ligand 11	74.2	0.000959
BDKRB1	bradykinin receptor B1	63.48	9.4e-05
IFIT1	interferon-induced protein with tetratricopeptide repeats 1	61.64	0.002504
CD274	CD274 molecule	61.28	0.001142
NFKBIZ	nuclear factor of kappa light polypeptide gene enhancer in B-cells inhibitor, zeta	53.56	3.2e-05
REL	v-rel avian reticuloendotheliosis viral oncogene homolog	50.73	0.006656
GBP4	guanylate binding protein 4	50.5	0.00038
IFIH1	interferon induced with helicase C domain 1	50.38	0.001386
SLC39A14	solute carrier family 39 (zinc transporter), member 14	49.94	7.1e-05
CCL20	chemokine (C-C motif) ligand 20	49.77	0.008456
TNFRSF11B	tumor necrosis factor receptor superfamily, member 11b	49.19	0.001402
IL1B	interleukin 1, beta	49.06	0.000106
ACSL4	acyl-CoA synthetase long-chain family member 4	46.53	0.001336
SAT1	spermidine/spermine N1-acetyltransferase 1	44.3	0.000719
SOD2	superoxide dismutase 2, mitochondrial	44.06	0.001102
PIM2	Pim-2 proto-oncogene, serine/threonine kinase	43.96	0.000305
IL7R	interleukin 7 receptor	42.22	0.004398
MYB	v-myb avian myeloblastosis viral oncogene homolog	41.27	3.2e-05
GBP1	guanylate binding protein 1, interferon-inducible	38.48	0.000263
IFIT3	interferon-induced protein with tetratricopeptide repeats 3	37.69	0.000493
IL33	interleukin 33	37.56	0.002058
NAMPTL	nicotinamide phosphoribosyltransferase-like	37.22	0.00343
KYNU	kynureninase	36.73	0.002523
SLC39A8	solute carrier family 39 (zinc transporter), member 8	36.2	0.001369
IRAK2	interleukin-1 receptor-associated kinase 2	35.64	3.2e-05
PTGES	prostaglandin E synthase	35.14	0.001578
ZC3H12C	zinc finger CCCH-type containing 12C	34.18	0.000384
NAMPT	nicotinamide phosphoribosyltransferase	33.54	0.006077
CXCL3	chemokine (C-X-C motif) ligand 3	33.45	0.000618
NR4A2	nuclear receptor subfamily 4, group A, member 2	31.52	0.044533
SLC7A2	solute carrier family 7 (cationic amino acid transporter, y+ system), member 2	30.51	0.000977
HSD11B1	hydroxysteroid (11-beta) dehydrogenase 1	30.41	0.000719
C15orf48; MIR147B	chromosome 15 open reading frame 48; microRNA 147b	29.63	0.001478
NR4A3	nuclear receptor subfamily 4, group A, member 3	29.14	0.003743
SERPINE1	serpin peptidase inhibitor, clade E (nexin, plasminogen activator inhibitor type 1), member 1	28.72	0.002571
CSF1	colony stimulating factor 1 (macrophage)	28.61	0.00136
MAP3K5	mitogen-activated protein kinase kinase kinase 5	28.36	0.00038
BCL2A1	BCL2-related protein A1	28.17	0.000791
OAS2	2-5-oligoadenylate synthetase 2, 69/71kDa	27.95	0.002665
DDX58	DEAD (Asp-Glu-Ala-Asp) box polypeptide 58	27.49	0.001666
GBP3	guanylate binding protein 3	27.34	8.5e-05
STC1	stanniocalcin 1	27.26	0.019806
IFI44	interferon-induced protein 44	26.55	0.005284
TNIP1	TNFAIP3 interacting protein 1	26.34	0.000145
EREG	epiregulin	24.84	0.019373
CX3CL1	chemokine (C-X3-C motif) ligand 1	24.27	0.008489
STX11	syntaxin 11	24.14	0.001402
TFPI2	tissue factor pathway inhibitor 2	24.07	0.001197
CLDN1	claudin 1	23.67	0.006512
MSC	musculin	23.58	0.000294
PARP14	poly (ADP-ribose) polymerase family, member 14	23.51	0.001336
TRPA1	transient receptor potential cation channel, subfamily A, member 1	23.44	0.000398
ADAMTS4	ADAM metallopeptidase with thrombospondin type 1 motif, 4	22.72	0.00085
TNFRSF1B; MIR4632	tumor necrosis factor receptor superfamily, member 1B; microRNA 4632	22.66	0.000463
GBP1P1	guanylate binding protein 1, interferon-inducible pseudogene 1	22.61	0.000434
IFNAR2	interferon (alpha, beta and omega) receptor 2	21.86	0.000511
NFKB2	nuclear factor of kappa light polypeptide gene enhancer in B-cells 2 (p49/p100)	21.58	0.000328
CXCL11	chemokine (C-X-C motif) ligand 11	21.21	0.009099
ZC3H12A; MIR6732	zinc finger CCCH-type containing 12A; microRNA 6732	20.92	0.000263
TLCD1	TLC domain containing 1	20.8	0.000118
BID	BH3 interacting domain death agonist	20.47	0.000304
MIR155HG	MIR155 host gene (non-protein coding)	19.66	0.001026
MFSD2A	major facilitator superfamily domain containing 2A	19.32	0.000653
MX1	myxovirus (influenza virus) resistance 1, interferon-inducible protein p78 (mouse)	19.31	0.011614
LOC541472	uncharacterized LOC541472	19.16	0.002764
RNF19B	ring finger protein 19B	18.88	0.0013
FGF10	fibroblast growth factor 10	18.67	0.008668
IER3	immediate early response 3	18.14	0.001318
TNFSF15	tumor necrosis factor (ligand) superfamily, member 15	17.25	0.00378
PLA2G4A	phospholipase A2, group IVA (cytosolic, calcium-dependent)	16.86	0.003975
WTAP	Wilms tumor 1 associated protein	16.67	0.000322
IFI44L	interferon-induced protein 44-like	16.26	0.012446
MAP3K8	mitogen-activated protein kinase kinase kinase 8	16.1	0.000302
SELE	selectin E	15.93	0.031097
ERN1	endoplasmic reticulum to nucleus signaling 1	15.7	0.000893
SLC25A37	solute carrier family 25 (mitochondrial iron transporter), member 37	15.61	0.000119
AC073316.1	putative novel transcript	14.41	0.003847
GFPT2	glutamine-fructose-6-phosphate transaminase 2	14.06	0.000328
TIFA	TRAF-interacting protein with forkhead-associated domain	13.91	0.000123
IFI30	interferon, gamma-inducible protein 30	13.68	0.001368
LCP1	lymphocyte cytosolic protein 1 (L-plastin)	13.48	0.000425
SLC22A3	solute carrier family 22 (organic cation transporter), member 3	13.44	0.00783
INSIG1	insulin induced gene 1	13.43	0.000613
SAMD9L	sterile alpha motif domain containing 9-like	13.34	0.000275
CH25H	cholesterol 25-hydroxylase	13.1	0.00151
OXTR	oxytocin receptor	13.02	0.004576
NINJ1	ninjurin 1	12.74	0.000504
STAT5A	signal transducer and activator of transcription 5A	12.6	0.001831
CAMK1G	calcium/calmodulin-dependent protein kinase IG	12.56	0.000313
ARHGAP31	Rho GTPase activating protein 31	12.5	8.1e-05
EDNRB	endothelin receptor type B	12.28	0.001318
RCAN1	regulator of calcineurin 1	12.26	0.001715
IL15RA	interleukin 15 receptor, alpha	12.17	0.000359
ZNFX1	zinc finger, NFX1-type containing 1	12.14	0.000101
HIVEP2	human immunodeficiency virus type I enhancer binding protein 2	11.93	0.000223
ITGB8	integrin, beta 8	11.65	0.000425
DIO2	deiodinase, iodothyronine, type II	11.63	0.010534
TAP1	transporter 1, ATP-binding cassette, sub-family B (MDR/TAP)	11.62	0.001465
SLC43A3	solute carrier family 43, member 3	11.54	0.000244
OASL	2-5-oligoadenylate synthetase-like	11.47	0.009274
IL1A	interleukin 1, alpha	11.36	0.008748
CYLD	cylindromatosis (turban tumor syndrome)	10.9	0.00086
CD38	CD38 molecule	10.86	0.010462
SLC7A1	solute carrier family 7 (cationic amino acid transporter, y+ system), member 1	10.83	0.002126
EPSTI1	epithelial stromal interaction 1 (breast)	10.76	0.010452
BAZ1A	bromodomain adjacent to zinc finger domain, 1A	10.73	0.000272
PLSCR1	phospholipid scramblase 1	10.64	0.003975
SQRDL	sulfide quinone reductase-like (yeast)	10.6	0.001026
PMAIP1	phorbol-12-myristate-13-acetate-induced protein 1	10.38	0.001318
HBEGF	heparin-binding EGF-like growth factor	10.36	0.001721
MARCH3	membrane-associated ring finger (C3HC4) 3, E3 ubiquitin protein ligase	10.25	0.000144
TP53BP2	tumor protein p53 binding protein 2	10.14	0.000123
GBP2	guanylate binding protein 2, interferon-inducible	10.09	0.002133
NFKBIE	nuclear factor of kappa light polypeptide gene enhancer in B-cells inhibitor, epsilon	10.03	0.000893
MAML2	mastermind-like 2 (Drosophila)	10	0.0013
CTSS	cathepsin S	9.99	0.0013
MIR4521	microRNA 4521	9.95	0.006706
FRK	fyn-related Src family tyrosine kinase	9.87	0.000313
APOL2	apolipoprotein L, 2	9.83	0.00054
MIRLET7I	microRNA let-7i	9.8	0.00136
STEAP2	STEAP family member 2, metalloreductase	9.72	0.003314
GPD2	glycerol-3-phosphate dehydrogenase 2 (mitochondrial)	9.67	0.00038
USP18	ubiquitin specific peptidase 18	9.56	0.011543
IFNGR2	interferon gamma receptor 2 (interferon gamma transducer 1)	9.53	0.000223
OSGIN2	oxidative stress induced growth inhibitor family member 2	9.37	0.000428
SLC16A6	solute carrier family 16, member 6	9.29	0.01967
ELOVL7	ELOVL fatty acid elongase 7	9.25	0.002757
SULT1C4	sulfotransferase family, cytosolic, 1C, member 4	9.23	0.002951
C3	complement component 3	9.19	0.00645
AMPD3	adenosine monophosphate deaminase 3	8.99	7.1e-05
RNF144B	ring finger protein 144B	8.97	0.007569
LOC440896	uncharacterized LOC440896	8.88	0.017812
BDKRB2	bradykinin receptor B2	8.84	0.001255
SLC43A2	solute carrier family 43 (amino acid system L transporter), member 2	8.77	7.9e-05
STEAP1	six transmembrane epithelial antigen of the prostate 1	8.76	0.002528
TMEM2	transmembrane protein 2	8.71	0.000474
PAPPA	pregnancy-associated plasma protein A, pappalysin 1	8.66	0.007841
SLC11A2	solute carrier family 11 (proton-coupled divalent metal ion transporter), member 2	8.61	0.000272
XBP1	X-box binding protein 1	8.58	0.000673
ATF3	activating transcription factor 3	8.57	0.001653
MMP10	matrix metallopeptidase 10 (stromelysin 2)	8.57	0.064049
RNF145	ring finger protein 145	8.57	0.002326
RP11-439L18.1	putative novel transcript	8.56	0.00136
FGF2	fibroblast growth factor 2 (basic)	8.55	0.000732
FMNL3	formin-like 3	8.45	5.3e-05
PDCD1LG2	programmed cell death 1 ligand 2	8.42	0.018182
GK	glycerol kinase	8.36	0.039769
IFIT5	interferon-induced protein with tetratricopeptide repeats 5	8.31	0.000704
PSTPIP2	proline-serine-threonine phosphatase interacting protein 2	8.28	0.00075
SIRPA	signal-regulatory protein alpha	8.26	0.000943
HERC6	HECT and RLD domain containing E3 ubiquitin protein ligase family member 6	8.25	0.045224
LAP3	leucine aminopeptidase 3	8.21	0.006504
DDX21	DEAD (Asp-Glu-Ala-Asp) box helicase 21	8.11	0.00209
CPNE8	copine VIII	7.98	0.006833
SLFN5	schlafen family member 5	7.93	0.00075
LOC101929709	uncharacterized LOC101929709	7.87	0.005508
RASSF5	Ras association (RalGDS/AF-6) domain family member 5	7.84	0.007896
PARP12	poly (ADP-ribose) polymerase family, member 12	7.81	0.000791
POPDC2	popeye domain containing 2	7.77	0.003436
LYN	LYN proto-oncogene, Src family tyrosine kinase	7.75	0.002339
OAS1	2-5-oligoadenylate synthetase 1, 40/46kDa	7.73	0.014574
HAS2	hyaluronan synthase 2	7.6	0.002343
RBBP8; MIR4741	retinoblastoma binding protein 8; microRNA 4741	7.58	0.006041
CD82	CD82 molecule	7.57	0.000145
KIAA1217	KIAA1217	7.49	0.005327
B4GALT5	UDP-Gal:betaGlcNAc beta 1,4- galactosyltransferase, polypeptide 5	7.46	0.000696
BTG3	BTG family, member 3	7.42	0.0013
TNFSF10	tumor necrosis factor (ligand) superfamily, member 10	7.42	0.017929
POU2F2	POU class 2 homeobox 2	7.38	0.0001
ALPK2	alpha-kinase 2	7.36	0.001566
LRIG1	leucine-rich repeats and immunoglobulin-like domains 1	7.3	8.9e-05
PLAT	plasminogen activator, tissue	7.26	0.000903
SH3PXD2B	SH3 and PX domains 2B	7.26	0.000244
APOL3	apolipoprotein L, 3	7.23	0.000169
SNAPC1	small nuclear RNA activating complex, polypeptide 1, 43kDa	7.22	0.00011
TNFRSF10B	tumor necrosis factor receptor superfamily, member 10b	7.19	0.000977
SLC7A5	solute carrier family 7 (amino acid transporter light chain, L system), member 5	7.13	0.015492
CRISPLD2	cysteine-rich secretory protein LCCL domain containing 2	7.12	0.003007
ARSJ	arylsulfatase family, member J	7.02	0.003851
SLC25A28	solute carrier family 25 (mitochondrial iron transporter), member 28	6.99	0.00086
NPAS2	neuronal PAS domain protein 2	6.9	0.0003
HERC5	HECT and RLD domain containing E3 ubiquitin protein ligase 5	6.88	0.03978
PLAUR	plasminogen activator, urokinase receptor	6.88	0.000833
HIF1A	hypoxia inducible factor 1, alpha subunit (basic helix-loop-helix transcription factor)	6.83	7.9e-05
TMEM63B	transmembrane protein 63B	6.83	0.000144
PANX1	pannexin 1	6.82	0.001341
GPR84	G protein-coupled receptor 84	6.81	0.007779
IRAK3	interleukin-1 receptor-associated kinase 3	6.77	0.002571
CADM1	cell adhesion molecule 1	6.74	0.000398
ZFPM2	zinc finger protein, FOG family member 2	6.74	0.003007
B4GALT1	UDP-Gal:betaGlcNAc beta 1,4- galactosyltransferase, polypeptide 1	6.72	0.000533
NEDD1	neural precursor cell expressed, developmentally down-regulated 1	6.61	0.008798
HDX	highly divergent homeobox	6.6	0.002642
MMP3	matrix metallopeptidase 3 (stromelysin 1, progelatinase)	6.59	0.002968
UGCG	UDP-glucose ceramide glucosyltransferase	6.51	0.002437
FUT8	fucosyltransferase 8 (alpha (1,6) fucosyltransferase)	6.49	0.002876
ATP2B1	ATPase, Ca++ transporting, plasma membrane 1	6.45	0.000877
IRF1	interferon regulatory factor 1	6.45	0.000169
RP11-70J12.1	putative novel transcript	6.42	0.03052
AC092168.2	novel transcript	6.4	0.012618
BHLHE41	basic helix-loop-helix family, member e41	6.4	0.00095
USP13	ubiquitin specific peptidase 13 (isopeptidase T-3)	6.38	0.000453
TRIM21	tripartite motif containing 21	6.37	0.000322
HS3ST3B1	heparan sulfate (glucosamine) 3-O-sulfotransferase 3B1	6.34	0.006524
DNAJA1	DnaJ (Hsp40) homolog, subfamily A, member 1	6.26	0.000843
AFAP1	actin filament associated protein 1	6.21	0.000416
USP54	ubiquitin specific peptidase 54	6.2	0.013955
CFLAR	CASP8 and FADD-like apoptosis regulator	6.18	0.001214
MIR4451	microRNA 4451	6.1	0.004497
LIPG	lipase, endothelial	5.96	0.006001
PPP1R15B	protein phosphatase 1, regulatory subunit 15B	5.9	0.002719
SLC18B1	solute carrier family 18, subfamily B, member 1	5.9	0.003973
DUSP1	dual specificity phosphatase 1	5.87	0.011318
PRICKLE2	prickle homolog 2 (Drosophila)	5.87	0.004684
SDC4	syndecan 4	5.87	0.000384
DDX60	DEAD (Asp-Glu-Ala-Asp) box polypeptide 60	5.85	0.000713
LOC101929179	uncharacterized LOC101929179	5.85	0.030508
DRAM1	DNA-damage regulated autophagy modulator 1	5.82	0.000387
C1QTNF1	C1q and tumor necrosis factor related protein 1	5.8	0.001483
CCDC71L	coiled-coil domain containing 71-like	5.79	0.030429
INHBA	inhibin, beta A	5.77	0.033186
SLC2A1	solute carrier family 2 (facilitated glucose transporter), member 1	5.73	0.014771
PDPN	podoplanin	5.72	0.00075
NAV3	neuron navigator 3	5.71	0.00979
GPRC5B	G protein-coupled receptor, class C, group 5, member B	5.67	0.060371
SAMD9	sterile alpha motif domain containing 9	5.67	0.001204
KRT34	keratin 34	5.64	0.038516
SP110	SP110 nuclear body protein	5.58	0.005024
ZCCHC2	zinc finger, CCHC domain containing 2	5.57	0.009274
TRIM25; MIR3614	tripartite motif containing 25; microRNA 3614	5.56	0.00282
MAMLD1	mastermind-like domain containing 1	5.56	0.004207
SLC16A6P1	SLC16A6 pseudogene 1	5.53	0.045224
ZC3HAV1	zinc finger CCCH-type, antiviral 1	5.51	0.011452
NCOA7	nuclear receptor coactivator 7	5.5	0.007294
MMD	monocyte to macrophage differentiation-associated	5.42	0.014725
CCRN4L	CCR4 carbon catabolite repression 4-like (S. cerevisiae)	5.41	0.006791
ENC1	ectodermal-neural cortex 1 (with BTB domain)	5.4	0.004314
NBN	nibrin	5.4	0.000622
SH2B3	SH2B adaptor protein 3	5.36	0.000144
SLFN11	schlafen family member 11	5.33	0.000323
XAF1	XIAP associated factor 1	5.29	0.005311
RTP4	receptor (chemosensory) transporter protein 4	5.27	0.003199
MXD1	MAX dimerization protein 1	5.24	0.006512
MX2	myxovirus (influenza virus) resistance 2 (mouse)	5.2	0.036363
FNDC3B	fibronectin type III domain containing 3B	5.18	0.001224
PRDM1	PR domain containing 1, with ZNF domain	5.17	0.026441
IFI6	interferon, alpha-inducible protein 6	5.15	0.015122
NMI	N-myc (and STAT) interactor	5.15	0.00438
ITPRIP	inositol 1,4,5-trisphosphate receptor interacting protein	5.12	0.049901
FRMD4A	FERM domain containing 4A	5.09	0.000368
RP11-642D21.1	putative novel transcript	5.09	0.024792
ACSL3	acyl-CoA synthetase long-chain family member 3	5.08	0.000416
CDK6	cyclin-dependent kinase 6	5.08	0.00259
NRG1	neuregulin 1	5.08	0.013632
VTRNA1-3	vault RNA 1-3	5.08	0.001248
DDX60L	DEAD (Asp-Glu-Ala-Asp) box polypeptide 60-like	5.04	0.012426
CHI3L2	chitinase 3-like 2	5.02	0.000305
MT1CP	metallothionein 1C, pseudogene	5.02	0.001214
OAS3	2-5-oligoadenylate synthetase 3, 100kDa	5.01	0.00397
SMS	spermine synthase	5	0.001875
FST	follistatin	4.99	0.087002
MMP12	matrix metallopeptidase 12 (macrophage elastase)	4.98	0.038874
PNRC2	proline-rich nuclear receptor coactivator 2	4.97	0.00151
WISP1	WNT1 inducible signaling pathway protein 1	4.94	0.000867
EGFR	epidermal growth factor receptor	4.86	0.000118
TRAF1	TNF receptor-associated factor 1	4.83	0.000384
EFNB1	ephrin-B1	4.82	0.000416
ZNF618	zinc finger protein 618	4.81	0.000253
ETS1	v-ets avian erythroblastosis virus E26 oncogene homolog 1	4.77	0.007013
NNMT	nicotinamide N-methyltransferase	4.77	0.002309
OTUD4	OTU deubiquitinase 4	4.76	0.000463
OLR1	oxidized low density lipoprotein (lectin-like) receptor 1	4.74	0.004012
CASP7	caspase 7, apoptosis-related cysteine peptidase	4.73	0.000305
SLC12A7	solute carrier family 12 (potassium/chloride transporter), member 7	4.73	0.000843
BCL10	B-cell CLL/lymphoma 10	4.72	0.003013
HK2	hexokinase 2	4.7	0.001483
HSPA13	heat shock protein 70kDa family, member 13	4.7	0.004273
CLIC6	chloride intracellular channel 6	4.68	0.003124
RHOG	ras homolog family member G	4.67	0.000291
TAP2	transporter 2, ATP-binding cassette, sub-family B (MDR/TAP)	4.67	0.007841
ARNTL2	aryl hydrocarbon receptor nuclear translocator-like 2	4.66	0.001542
EPT1	ethanolaminephosphotransferase 1 (CDP-ethanolamine-specific)	4.66	0.002277
CAMK1D	calcium/calmodulin-dependent protein kinase ID	4.65	6.3e-05
LRRC49	leucine rich repeat containing 49	4.64	0.006872
BIRC2	baculoviral IAP repeat containing 2	4.62	0.000312
IFNGR1	interferon gamma receptor 1	4.61	0.000893
FAM208B	family with sequence similarity 208, member B	4.6	0.00137
USP41	ubiquitin specific peptidase 41	4.58	0.024112
PAPPA-AS1	PAPPA antisense RNA 1	4.54	0.006439
DENND4A	DENN/MADD domain containing 4A	4.53	0.005917
PLK2	polo-like kinase 2	4.5	0.033006
UGP2	UDP-glucose pyrophosphorylase 2	4.47	0.013506
SERPINB8	serpin peptidase inhibitor, clade B (ovalbumin), member 8	4.42	0.00054
SLC19A2	solute carrier family 19 (thiamine transporter), member 2	4.41	0.040244
PPP4R4	protein phosphatase 4, regulatory subunit 4	4.39	0.005327
SLCO3A1	solute carrier organic anion transporter family, member 3A1	4.39	0.000101
PRRG4	proline rich Gla (G-carboxyglutamic acid) 4 (transmembrane)	4.37	0.000665
ZBTB21	zinc finger and BTB domain containing 21	4.37	0.003436
USP30-AS1	USP30 antisense RNA 1	4.35	0.01927
SAMD4B	sterile alpha motif domain containing 4B	4.34	5.5e-05
PPP3CC	protein phosphatase 3, catalytic subunit, gamma isozyme	4.32	0.000144
SPEN	spen family transcriptional repressor	4.32	0.000973
TMEM165	transmembrane protein 165	4.32	0.001336
HSPA1B	heat shock 70kDa protein 1B	4.3	0.000251
JUN	jun proto-oncogene	4.3	0.016761
NUAK2	NUAK family, SNF1-like kinase, 2	4.29	0.004684
RND3	Rho family GTPase 3	4.29	0.00187
SPRY4	sprouty homolog 4 (Drosophila)	4.29	0.006828
IL15	interleukin 15	4.27	0.026134
PATL1	protein associated with topoisomerase II homolog 1 (yeast)	4.24	0.000159
PLA1A	phospholipase A1 member A	4.23	0.00038
RP11-242C19.2	novel transcript, sense intronic to GK	4.23	0.043081
SHB	Src homology 2 domain containing adaptor protein B	4.23	0.004606
ST5	suppression of tumorigenicity 5	4.23	0.000125
MYO10	myosin X	4.22	0.01575
IFI35	interferon-induced protein 35	4.2	0.003296
MT1X	metallothionein 1X	4.2	0.00336
OGFRL1	opioid growth factor receptor-like 1	4.2	0.009996
MTSS1	metastasis suppressor 1	4.19	6.3e-05
BCOR	BCL6 corepressor	4.16	0.001284
PLPP3	phospholipid phosphatase 3	4.16	0.008907
CD47	CD47 molecule	4.14	0.001566
DMXL2	Dmx-like 2	4.14	0.001216
MMP1	matrix metallopeptidase 1 (interstitial collagenase)	4.14	0.0458
EHD1	EH-domain containing 1	4.13	0.00075
RASAL2	RAS protein activator like 2	4.11	0.00342
ZEB2	zinc finger E-box binding homeobox 2	4.11	0.000503
PTPN2	protein tyrosine phosphatase, non-receptor type 2	4.1	0.001304
PTPN1	protein tyrosine phosphatase, non-receptor type 1	4.09	0.001876
CHST11	carbohydrate (chondroitin 4) sulfotransferase 11	4.07	0.0032
NUP188	nucleoporin 188kDa	4.07	0.00082
MT1E	metallothionein 1E	4.06	0.000329
PTPN12	protein tyrosine phosphatase, non-receptor type 12	4.06	0.00151
SIK3	SIK family kinase 3	4.04	0.002766
DTX3L	deltex 3 like, E3 ubiquitin ligase	4.02	0.001402
LRCH1	leucine-rich repeats and calponin homology (CH) domain containing 1	4	0.000253
BCL2	B-cell CLL/lymphoma 2	3.98	0.001241
C4orf32	chromosome 4 open reading frame 32	3.98	0.008798
CBR3	carbonyl reductase 3	3.97	0.002951
CCL5	chemokine (C-C motif) ligand 5	3.97	0.002115
APOO	apolipoprotein O	3.96	0.000207
FSTL3	follistatin-like 3 (secreted glycoprotein)	3.95	0.026435
USP42	ubiquitin specific peptidase 42	3.95	0.001986
NCR3LG1	natural killer cell cytotoxicity receptor 3 ligand 1	3.94	0.03335
MIR221	microRNA 221	3.93	0.002054
FAM129A	family with sequence similarity 129, member A	3.93	0.007767
SAMD4A	sterile alpha motif domain containing 4A	3.92	0.001124
BTG1	B-cell translocation gene 1, anti-proliferative	3.9	0.012944
DOCK10	dedicator of cytokinesis 10	3.9	0.001368
MT1M	metallothionein 1M	3.89	0.005288
NCEH1	neutral cholesterol ester hydrolase 1	3.89	0.028172
RBM47	RNA binding motif protein 47	3.88	0.00037
HIF1A-AS1	HIF1A antisense RNA 1	3.84	0.005847
FLVCR2	feline leukemia virus subgroup C cellular receptor family, member 2	3.82	0.009716
PPA1	pyrophosphatase (inorganic) 1	3.82	0.000903
ST3GAL1	ST3 beta-galactoside alpha-2,3-sialyltransferase 1	3.8	0.013902
LAMB3; MIR4260	laminin, beta 3; microRNA 4260	3.79	0.002319
TAF13	TAF13 RNA polymerase II, TATA box binding protein (TBP)-associated factor, 18kDa	3.78	0.007063
MTF1	metal-regulatory transcription factor 1	3.76	0.000875
DENND5A	DENN/MADD domain containing 5A	3.75	0.002053
P2RX7	purinergic receptor P2X, ligand-gated ion channel, 7	3.74	0.053584
SIRPAP1	signal-regulatory protein alpha pseudogene 1	3.74	0.009374
MT2A	metallothionein 2A	3.73	0.004456
CCNL1	cyclin L1	3.72	0.00038
UXS1	UDP-glucuronate decarboxylase 1	3.72	0.000743
AKAP2	A kinase (PRKA) anchor protein 2	3.71	0.00139
JAK2	Janus kinase 2	3.7	0.000463
PML	promyelocytic leukemia	3.69	0.00038
GABRA2	gamma-aminobutyric acid (GABA) A receptor, alpha 2	3.68	0.005058
SMURF2	SMAD specific E3 ubiquitin protein ligase 2	3.68	0.002153
DCP1A	decapping mRNA 1A	3.67	0.000583
PSME2P2	proteasome activator subunit 2 pseudogene 2	3.67	0.000434
EXT1	exostosin glycosyltransferase 1	3.66	0.000425
TRIM36	tripartite motif containing 36	3.66	0.001561
AHR	aryl hydrocarbon receptor	3.65	0.012571
HSPA1A	heat shock 70kDa protein 1A	3.64	0.000463
CYP7A1	cytochrome P450, family 7, subfamily A, polypeptide 1	3.63	0.014008
RNU7-40P	RNA, U7 small nuclear 40 pseudogene	3.62	0.017892
MT1JP	metallothionein 1J, pseudogene	3.61	0.000811
MIR222	microRNA 222	3.6	0.001362
CSRNP2	cysteine-serine-rich nuclear protein 2	3.59	0.000719
IKBKE	inhibitor of kappa light polypeptide gene enhancer in B-cells, kinase epsilon	3.58	0.000874
TAB2	TGF-beta activated kinase 1/MAP3K7 binding protein 2	3.58	0.000634
RELB	v-rel avian reticuloendotheliosis viral oncogene homolog B	3.57	0.000203
ANKLE2	ankyrin repeat and LEM domain containing 2	3.56	0.001214
GEM	GTP binding protein overexpressed in skeletal muscle	3.55	0.01099
IL17RB	interleukin 17 receptor B	3.54	0.024254
KCNA3	potassium voltage-gated channel, shaker-related subfamily, member 3	3.54	0.020532
ZNF267	zinc finger protein 267	3.53	0.000413
EGLN1	egl-9 family hypoxia-inducible factor 1	3.52	0.027498
BPGM	2,3-bisphosphoglycerate mutase	3.51	0.018857
C6orf132	chromosome 6 open reading frame 132	3.51	0.000791
DGKE	diacylglycerol kinase, epsilon 64kDa	3.5	0.008136
TAPBP	TAP binding protein (tapasin)	3.5	0.000463
IRF2	interferon regulatory factor 2	3.49	0.001105
STAT1	signal transducer and activator of transcription 1, 91kDa	3.49	0.026332
EML4	echinoderm microtubule associated protein like 4	3.48	0.000444
DNAJB5	DnaJ (Hsp40) homolog, subfamily B, member 5	3.47	0.000889
PLK3	polo-like kinase 3	3.47	0.004563
CDK17	cyclin-dependent kinase 17	3.46	0.000425
DNAJB9	DnaJ (Hsp40) homolog, subfamily B, member 9	3.46	0.001734
PRKD3	protein kinase D3	3.45	3.2e-05
TLR4	toll-like receptor 4	3.45	0.000775
C9orf16	chromosome 9 open reading frame 16	3.44	0.018062
NOLC1	nucleolar and coiled-body phosphoprotein 1	3.44	0.002886
NR3C1	nuclear receptor subfamily 3, group C, member 1 (glucocorticoid receptor)	3.44	3.2e-05
TMEM39A	transmembrane protein 39A	3.43	0.001284
CCL1	chemokine (C-C motif) ligand 1	3.42	0.038862
CMPK2	cytidine monophosphate (UMP-CMP) kinase 2, mitochondrial	3.41	0.009175
NFATC2	nuclear factor of activated T-cells, cytoplasmic, calcineurin-dependent 2	3.4	0.039303
SMURF1	SMAD specific E3 ubiquitin protein ligase 1	3.39	0.000463
CASP4	caspase 4, apoptosis-related cysteine peptidase	3.37	0.003396
GSAP	gamma-secretase activating protein	3.36	0.003568
SLC30A7	solute carrier family 30 (zinc transporter), member 7	3.36	0.000791
ACKR4	atypical chemokine receptor 4	3.35	0.002437
FGF5	fibroblast growth factor 5	3.35	0.023032
HIVEP3	human immunodeficiency virus type I enhancer binding protein 3	3.34	0.000622
MT1B	metallothionein 1B	3.34	0.000419
SEMA6A	sema domain, transmembrane domain (TM), and cytoplasmic domain, (semaphorin) 6A	3.34	0.001808
APOL6	apolipoprotein L, 6	3.33	0.000979
ERAP1	endoplasmic reticulum aminopeptidase 1	3.33	0.002319
METRNL	meteorin, glial cell differentiation regulator-like	3.32	0.003436
BMPER	BMP binding endothelial regulator	3.31	0.004063
ENTPD7	ectonucleoside triphosphate diphosphohydrolase 7	3.31	0.002437
TRAFD1	TRAF-type zinc finger domain containing 1	3.29	0.008781
IER5	immediate early response 5	3.28	0.006091
MT1F	metallothionein 1F	3.28	0.000463
ARRDC3	arrestin domain containing 3	3.27	0.006269
TOP1	topoisomerase (DNA) I	3.27	0.000801
FAM46A	family with sequence similarity 46, member A	3.26	0.016196
SDCBP	syndecan binding protein (syntenin)	3.26	0.000799
APOL1	apolipoprotein L, 1	3.24	0.007189
CD44	CD44 molecule (Indian blood group)	3.24	0.001262
MT1A	metallothionein 1A	3.23	0.000539
MT1L	metallothionein 1L (gene/pseudogene)	3.2	0.006353
PNPT1	polyribonucleotide nucleotidyltransferase 1	3.19	0.051093
SERPINB2	serpin peptidase inhibitor, clade B (ovalbumin), member 2	3.19	0.029858
TNFSF13B	tumor necrosis factor (ligand) superfamily, member 13b	3.19	0.007671
C21orf91	chromosome 21 open reading frame 91	3.18	0.000145
NAV2	neuron navigator 2	3.18	0.001987
NUP62	nucleoporin 62kDa	3.18	0.000299
ATP11C	ATPase, class VI, type 11C	3.17	0.000696
MYB-AS1	MYB antisense RNA 1	3.17	0.047861
MLKL	mixed lineage kinase domain-like	3.16	0.040018
STX12	syntaxin 12	3.15	0.003875
PSME2; MIR7703	proteasome (prosome, macropain) activator subunit 2 (PA28 beta); microRNA 7703	3.14	0.000719
PPARD	peroxisome proliferator-activated receptor delta	3.14	0.026528
SRGAP1	SLIT-ROBO Rho GTPase activating protein 1	3.13	0.002024
TLR3	toll-like receptor 3	3.13	0.00151
TRAF3	TNF receptor-associated factor 3	3.13	0.002701
CEP350	centrosomal protein 350kDa	3.12	0.00038
ITGA1	integrin, alpha 1	3.12	0.015711
MCC	mutated in colorectal cancers	3.12	0.004765
DGKI	diacylglycerol kinase, iota	3.11	0.030807
USP38	ubiquitin specific peptidase 38	3.11	0.000817
ACSL5	acyl-CoA synthetase long-chain family member 5	3.1	0.002615
MICB	MHC class I polypeptide-related sequence B	3.1	0.004655
PSMB9	proteasome (prosome, macropain) subunit, beta type, 9	3.1	0.00086
SLC41A2	solute carrier family 41 (magnesium transporter), member 2	3.09	0.00204
GLTP	glycolipid transfer protein	3.08	0.000993
MGAT2	mannosyl (alpha-1,6-)-glycoprotein beta-1,2-N-acetylglucosaminyltransferase	3.08	0.009643
MCTP1	multiple C2 domains, transmembrane 1	3.06	0.008744
ADAM17	ADAM metallopeptidase domain 17	3.05	0.000791
ARL5B	ADP-ribosylation factor-like 5B	3.05	0.008334
GBP5	guanylate binding protein 5	3.05	0.012118
TBX3	T-box 3	3.05	0.006258
ADM	adrenomedullin	3.04	0.003789
PARP8	poly (ADP-ribose) polymerase family, member 8	3.04	0.000472
PIK3R3	phosphoinositide-3-kinase, regulatory subunit 3 (gamma)	3.04	0.002153
GBP7	guanylate binding protein 7	3.03	0.004212
RP11-352D3.2	novel protein	3.03	0.005468
CDKN2B	cyclin-dependent kinase inhibitor 2B (p15, inhibits CDK4)	3.02	0.000811
COQ10B	coenzyme Q10 homolog B (S. cerevisiae)	3.02	0.001597
MT1H	metallothionein 1H	3.02	0.000667
RASSF8	Ras association (RalGDS/AF-6) domain family (N-terminal) member 8	3.02	0.00187
STARD4	StAR-related lipid transfer (START) domain containing 4	3.02	0.012502
BLZF1	basic leucine zipper nuclear factor 1	3.01	0.011369
CEPT1	choline/ethanolamine phosphotransferase 1	3.01	0.001581
IRS2	insulin receptor substrate 2	3.01	0.015297
NUB1	negative regulator of ubiquitin-like proteins 1	3.01	0.002054
SERPINE2	serpin peptidase inhibitor, clade E (nexin, plasminogen activator inhibitor type 1), member 2	3.01	0.004579
XRN1	5-3 exoribonuclease 1	3.01	0.002827
KLF5	Kruppel-like factor 5 (intestinal)	3	0.002043
PNPLA8	patatin-like phospholipase domain containing 8	3	0.001363
RNF24	ring finger protein 24	3	0.006872
SGK1	serum/glucocorticoid regulated kinase 1	2.99	0.017269
NRP2	neuropilin 2	2.98	0.000144
ALG2	ALG2, alpha-1,3/1,6-mannosyltransferase	2.97	0.007968
COTL1	coactosin-like F-actin binding protein 1	2.97	0.001658
PDE4B	phosphodiesterase 4B, cAMP-specific	2.97	0.042823
CCDC50	coiled-coil domain containing 50	2.96	0.003043
NEDD4L	neural precursor cell expressed, developmentally down-regulated 4-like, E3 ubiquitin protein ligase	2.96	0.00095
TSLP	thymic stromal lymphopoietin	2.96	0.011583
UAP1	UDP-N-acteylglucosamine pyrophosphorylase 1	2.96	0.011012
NHS	Nance-Horan syndrome (congenital cataracts and dental anomalies)	2.95	0.002432
CASP3	caspase 3, apoptosis-related cysteine peptidase	2.94	0.003222
CIRH1A	cirrhosis, autosomal recessive 1A (cirhin)	2.94	0.001121
IFNAR1	interferon (alpha, beta and omega) receptor 1	2.94	0.00086
KLF9	Kruppel-like factor 9	2.94	0.007035
LITAF	lipopolysaccharide-induced TNF factor	2.94	0.001026
MARK3	MAP/microtubule affinity-regulating kinase 3	2.94	0.001318
GJD3	gap junction protein, delta 3, 31.9kDa	2.93	0.003982
HIVEP1	human immunodeficiency virus type I enhancer binding protein 1	2.93	0.000398
RAB21	RAB21, member RAS oncogene family	2.93	0.004027
RNF19A	ring finger protein 19A, RBR E3 ubiquitin protein ligase	2.93	0.001293
SNRPA1	small nuclear ribonucleoprotein polypeptide A	2.93	0.002523
UBE2Z	ubiquitin-conjugating enzyme E2Z	2.93	0.001597
USP12	ubiquitin specific peptidase 12	2.93	0.03944
NOC3L	nucleolar complex associated 3 homolog (S. cerevisiae)	2.92	0.006532
POGLUT1	protein O-glucosyltransferase 1	2.91	0.002895
GPRC5A; MIR614	G protein-coupled receptor, class C, group 5, member A; microRNA 614	2.9	0.002106
DGKH	diacylglycerol kinase, eta	2.9	0.010102
SDE2	SDE2 telomere maintenance homolog (S. pombe)	2.87	0.002764
FAS	Fas cell surface death receptor	2.85	0.002571
IL1RAP	interleukin 1 receptor accessory protein	2.83	0.023503
LARP4	La ribonucleoprotein domain family, member 4	2.83	0.008089
NIFK	nucleolar protein interacting with the FHA domain of MKI67	2.83	0.002876
PPP4R2	protein phosphatase 4, regulatory subunit 2	2.83	0.003975
ABTB2	ankyrin repeat and BTB (POZ) domain containing 2	2.82	0.002875
COL4A1	collagen, type IV, alpha 1	2.82	0.019974
DDIT4	DNA-damage-inducible transcript 4	2.82	0.059232
EIF5	eukaryotic translation initiation factor 5	2.82	0.00075
ELL	elongation factor RNA polymerase II	2.82	0.005392
ASAP1	ArfGAP with SH3 domain, ankyrin repeat and PH domain 1	2.81	0.003003
KIAA0247	KIAA0247	2.79	0.010941
UBD	ubiquitin D	2.79	0.019105
CDC42SE2	CDC42 small effector 2	2.78	0.001894
MYBL1	v-myb avian myeloblastosis viral oncogene homolog-like 1	2.78	0.046066
PI4K2A	phosphatidylinositol 4-kinase type 2 alpha	2.78	0.003653
SEC14L2	SEC14-like 2 (S. cerevisiae)	2.78	0.000676
DUSP16	dual specificity phosphatase 16	2.77	0.00187
DUSP6	dual specificity phosphatase 6	2.76	0.002489
KIAA1279	KIAA1279	2.76	0.005345
PDCD5	programmed cell death 5	2.76	0.000472
DLL4	delta-like 4 (Drosophila)	2.75	0.048119
PRRX2	paired related homeobox 2	2.75	0.003148
STEAP1B	STEAP family member 1B	2.75	0.004486
ALCAM	activated leukocyte cell adhesion molecule	2.74	0.005031
BTAF1	BTAF1 RNA polymerase II, B-TFIID transcription factor-associated, 170kDa	2.74	0.002352
PIP5K1A	phosphatidylinositol-4-phosphate 5-kinase, type I, alpha	2.73	0.004927
SLC16A1	solute carrier family 16 (monocarboxylate transporter), member 1	2.73	0.024277
SLC33A1	solute carrier family 33 (acetyl-CoA transporter), member 1	2.73	0.021556
KCTD5	potassium channel tetramerization domain containing 5	2.72	0.005269
RELA	v-rel avian reticuloendotheliosis viral oncogene homolog A	2.72	0.000302
TRAF3IP2	TRAF3 interacting protein 2	2.72	0.001137
CPED1	cadherin-like and PC-esterase domain containing 1	2.71	0.005205
EDEM3	ER degradation enhancer, mannosidase alpha-like 3	2.71	0.004949
LACC1	laccase (multicopper oxidoreductase) domain containing 1	2.71	0.001004
LOC100130476	uncharacterized LOC100130476	2.71	0.00182
NUDCD1	NudC domain containing 1	2.71	0.005349
TMEFF1	transmembrane protein with EGF-like and two follistatin-like domains 1	2.71	0.001831
C5orf15	chromosome 5 open reading frame 15	2.7	0.006919
ESM1	endothelial cell-specific molecule 1	2.7	0.01594
SLC22A4	solute carrier family 22 (organic cation/zwitterion transporter), member 4	2.7	0.001343
ARHGEF2	Rho/Rac guanine nucleotide exchange factor (GEF) 2	2.69	0.000265
DIP2C	DIP2 disco-interacting protein 2 homolog C (Drosophila)	2.69	0.001266
TNFAIP8	tumor necrosis factor, alpha-induced protein 8	2.69	0.001368
TWIST2	twist family bHLH transcription factor 2	2.69	0.011817
GUCY1A2	guanylate cyclase 1, soluble, alpha 2	2.68	0.045522
PCNX	pecanex homolog (Drosophila)	2.68	0.000203
PDE8A	phosphodiesterase 8A	2.68	0.008438
UBASH3B	ubiquitin associated and SH3 domain containing B	2.68	0.015958
LOC642441	uncharacterized LOC642441	2.67	0.011208
MT1G	metallothionein 1G	2.67	0.002437
NAV2-AS1	NAV2 antisense RNA 1	2.67	0.000225
PANK3	pantothenate kinase 3	2.67	0.005731
UHRF1BP1	UHRF1 binding protein 1	2.67	0.006001
C5orf56	chromosome 5 open reading frame 56	2.66	0.00611
C6orf62	chromosome 6 open reading frame 62	2.66	0.000992
ICOSLG	inducible T-cell co-stimulator ligand	2.66	0.001293
METTL1	methyltransferase like 1	2.66	0.002799
NFE2L3	nuclear factor, erythroid 2-like 3	2.66	0.00204
TRIB1	tribbles pseudokinase 1	2.66	0.006833
HSPH1	heat shock 105kDa/110kDa protein 1	2.65	0.01268
RP11-142M10.2	novel transcript	2.64	0.024277
MRPL32	mitochondrial ribosomal protein L32	2.63	0.001335
TGFB3	transforming growth factor, beta 3	2.63	0.001978
DUSP5	dual specificity phosphatase 5	2.62	0.005544
SECISBP2L	SECIS binding protein 2-like	2.62	0.004189
H3F3B; H3F3A; MIR4738	H3 histone, family 3B (H3.3B); H3 histone, family 3A; microRNA 4738	2.61	0.000843
ALAS1	aminolevulinate, delta-, synthase 1	2.61	0.003567
ASAP2	ArfGAP with SH3 domain, ankyrin repeat and PH domain 2	2.61	0.004517
EIF1B	eukaryotic translation initiation factor 1B	2.61	0.003389
RP11-277L2.3	novel transcript	2.61	0.002394
TBK1	TANK-binding kinase 1	2.61	0.006108
CCNJ	cyclin J	2.6	0.003053
FOCAD	focadhesin	2.6	0.005035
HERPUD1	homocysteine-inducible, endoplasmic reticulum stress-inducible, ubiquitin-like domain member 1	2.6	0.00895
RASA2	RAS p21 protein activator 2	2.6	0.013135
RASGEF1B	RasGEF domain family, member 1B	2.6	0.000608
DHX58	DEXH (Asp-Glu-X-His) box polypeptide 58	2.58	0.008438
ETV6	ets variant 6	2.58	0.004638
ALDH1A3	aldehyde dehydrogenase 1 family, member A3	2.57	0.078576
MB21D2	Mab-21 domain containing 2	2.57	0.065428
PPRC1	peroxisome proliferator-activated receptor gamma, coactivator-related 1	2.57	0.013788
RNU6-654P	RNA, U6 small nuclear 654, pseudogene	2.57	0.014544
TNFAIP1	tumor necrosis factor, alpha-induced protein 1 (endothelial)	2.57	0.01093
UBTD2	ubiquitin domain containing 2	2.57	0.004113
ARHGAP29	Rho GTPase activating protein 29	2.56	0.009607
CELF1	CUGBP, Elav-like family member 1	2.56	0.002238
AKIRIN1	akirin 1	2.55	0.005513
SPATA5L1	spermatogenesis associated 5-like 1	2.55	0.001787
WARS	tryptophanyl-tRNA synthetase	2.55	0.006202
ABL2	ABL proto-oncogene 2, non-receptor tyrosine kinase	2.54	0.087418
EAF1	ELL associated factor 1	2.54	0.000355
MAP7	microtubule-associated protein 7	2.54	0.095541
RNF114	ring finger protein 114	2.54	0.001947
UBR1	ubiquitin protein ligase E3 component n-recognin 1	2.54	0.000169
CPEB4	cytoplasmic polyadenylation element binding protein 4	2.53	0.002106
FICD	FIC domain containing	2.52	0.039934
VNN1	vanin 1	2.52	0.00898
CD83	CD83 molecule	2.51	0.018151
IL34	interleukin 34	2.51	0.008668
RNU7-76P	RNA, U7 small nuclear 76 pseudogene	2.51	0.025828
S100A3	S100 calcium binding protein A3	2.51	0.014831
SIAH2	siah E3 ubiquitin protein ligase 2	2.51	0.004315
TRIM38	tripartite motif containing 38	2.51	0.020714
IL32	interleukin 32	2.5	0.02227
ABCC1	ATP-binding cassette, sub-family C (CFTR/MRP), member 1	2.49	0.000265
AGTR1	angiotensin II receptor, type 1	2.49	0.024973
GABPB1	GA binding protein transcription factor, beta subunit 1	2.49	0.000724
LPAR1	lysophosphatidic acid receptor 1	2.49	0.00223
PSEN1	presenilin 1	2.49	0.000719
SLC15A3	solute carrier family 15 (oligopeptide transporter), member 3	2.49	0.008758
SP140L	SP140 nuclear body protein-like	2.49	0.005794
AC123886.2	putative novel transcript	2.48	0.058181
BATF3	basic leucine zipper transcription factor, ATF-like 3	2.48	0.018959
BTN2A1	butyrophilin, subfamily 2, member A1	2.48	0.004687
BTN3A3	butyrophilin, subfamily 3, member A3	2.48	0.00163
LRRC59	leucine rich repeat containing 59	2.48	0.056779
PSMA6	proteasome (prosome, macropain) subunit, alpha type, 6	2.47	0.007281
TFAP2C	transcription factor AP-2 gamma (activating enhancer binding protein 2 gamma)	2.47	0.002406
APOLD1	apolipoprotein L domain containing 1	2.46	0.029864
CRY1	cryptochrome circadian clock 1	2.46	0.011704
MT1HL1	metallothionein 1H-like 1	2.46	0.003531
MIR22HG	MIR22 host gene (non-protein coding)	2.45	0.024653
ACO1	aconitase 1, soluble	2.45	0.017834
CGNL1	cingulin-like 1	2.45	0.003653
NECAP2	NECAP endocytosis associated 2	2.45	0.000954
PMM2	phosphomannomutase 2	2.45	0.044482
RASGRP1	RAS guanyl releasing protein 1 (calcium and DAG-regulated)	2.45	0.002792
SLC2A6	solute carrier family 2 (facilitated glucose transporter), member 6	2.45	0.002768
SP100	SP100 nuclear antigen	2.45	0.009932
SRP19	signal recognition particle 19kDa	2.45	0.010363
FLJ44635	TPT1-like protein	2.44	0.016568
HIF1A-AS2	HIF1A antisense RNA 2	2.44	0.091731
SLC25A33	solute carrier family 25 (pyrimidine nucleotide carrier), member 33	2.44	0.007259
TAB3	TGF-beta activated kinase 1/MAP3K7 binding protein 3	2.44	0.001369
VAV2	vav 2 guanine nucleotide exchange factor	2.44	0.000535
TNIP3	TNFAIP3 interacting protein 3	2.43	0.018041
TRIM56	tripartite motif containing 56	2.43	0.003975
EPG5	ectopic P-granules autophagy protein 5 homolog (C. elegans)	2.42	0.000791
LYRM4	LYR motif containing 4	2.42	0.001121
SFPQ	splicing factor proline/glutamine-rich	2.42	0.005387
MIR4308	microRNA 4308	2.41	0.019274
ITPR2	inositol 1,4,5-trisphosphate receptor, type 2	2.41	0.000719
LOC100132891	uncharacterized LOC100132891	2.41	0.006097
METTL21B	methyltransferase like 21B	2.41	0.0019
PGM2	phosphoglucomutase 2	2.41	0.023239
SMG7	SMG7 nonsense mediated mRNA decay factor	2.41	0.004108
SPAG1	sperm associated antigen 1	2.41	0.008668
TIAM2	T-cell lymphoma invasion and metastasis 2	2.41	0.006982
YPEL2	yippee-like 2 (Drosophila)	2.41	0.059728
DTX2	deltex 2, E3 ubiquitin ligase	2.4	0.016929
ELF3	E74-like factor 3 (ets domain transcription factor, epithelial-specific )	2.4	0.006059
GTF2B	general transcription factor IIB	2.4	0.004001
PTAR1	protein prenyltransferase alpha subunit repeat containing 1	2.4	0.009538
SCAF4	SR-related CTD-associated factor 4	2.39	0.00295
TJP2	tight junction protein 2	2.39	0.002946
AIM1	absent in melanoma 1	2.38	0.000791
EIF4A1P2	eukaryotic translation initiation factor 4A1 pseudogene 2	2.38	0.047604
GTPBP4	GTP binding protein 4	2.38	0.011227
MPZL1	myelin protein zero-like 1	2.38	0.009899
NCOA3	nuclear receptor coactivator 3	2.38	0.006912
PDP1	pyruvate dehyrogenase phosphatase catalytic subunit 1	2.38	0.004983
TRIM8	tripartite motif containing 8	2.38	0.006524
ZUFSP	zinc finger with UFM1-specific peptidase domain	2.38	0.004554
MIR125B1	microRNA 125b-1	2.37	0.006718
DAPK2	death-associated protein kinase 2	2.37	0.000434
DCUN1D5	DCN1, defective in cullin neddylation 1, domain containing 5	2.37	0.004957
KPNA2	karyopherin alpha 2 (RAG cohort 1, importin alpha 1)	2.37	0.018024
PELI1	pellino E3 ubiquitin protein ligase 1	2.37	0.001686
SEC23B	Sec23 homolog B (S. cerevisiae)	2.37	0.020489
TMEM106A	transmembrane protein 106A	2.37	0.018454
ETF1	eukaryotic translation termination factor 1	2.36	0.002358
DAXX	death-domain associated protein	2.35	0.000548
LINC00641	long intergenic non-protein coding RNA 641	2.35	0.010918
OPTN	optineurin	2.35	0.00136
PSMA3	proteasome (prosome, macropain) subunit, alpha type, 3	2.35	0.008668
SMAD3	SMAD family member 3	2.35	0.076365
SNORD101	small nucleolar RNA, C/D box 101	2.35	0.010247
SNORD4B	small nucleolar RNA, C/D box 4B	2.35	0.006516
ERVK-7	endogenous retrovirus group K, member 7	2.34	0.0477
FLJ46875	uncharacterized LOC440918	2.34	0.025895
PDE12	phosphodiesterase 12	2.34	0.014294
ZNF217	zinc finger protein 217	2.34	0.003789
HIST1H2AI	histone cluster 1, H2ai	2.33	0.018243
NFKBIB	nuclear factor of kappa light polypeptide gene enhancer in B-cells inhibitor, beta	2.33	0.002464
RHOQP2	ras homolog family member Q pseudogene 2	2.33	0.046872
SEC24A	SEC24 family member A	2.33	0.028203
TMOD3	tropomodulin 3 (ubiquitous)	2.33	0.012698
TNC	tenascin C	2.33	0.04419
CHIC2	cysteine-rich hydrophobic domain 2	2.32	0.000302
LINC00189	long intergenic non-protein coding RNA 189	2.32	0.030244
PPP1R18	protein phosphatase 1, regulatory subunit 18	2.32	0.006059
SOAT1	sterol O-acyltransferase 1	2.32	0.005738
YRDC	yrdC N(6)-threonylcarbamoyltransferase domain containing	2.32	0.012016
BCL2L1	BCL2-like 1	2.31	0.004686
KCNT2	potassium channel, subfamily T, member 2	2.31	0.087128
PHF11	PHD finger protein 11	2.31	0.024314
PRRC2C	proline-rich coiled-coil 2C	2.31	0.002669
RAB8B	RAB8B, member RAS oncogene family	2.31	0.009359
SAV1	salvador family WW domain containing protein 1	2.31	0.062346
STAT3	signal transducer and activator of transcription 3 (acute-phase response factor)	2.31	0.009779
CHD1	chromodomain helicase DNA binding protein 1	2.3	0.021479
FOXC1	forkhead box C1	2.3	0.001512
GNG2	guanine nucleotide binding protein (G protein), gamma 2	2.3	0.00378
RASSF8-AS1	RASSF8 atnisense RNA 1	2.3	0.001518
STK40	serine/threonine kinase 40	2.3	0.006912
TWISTNB	TWIST neighbor	2.3	0.010286
FZD8; MIR4683	frizzled class receptor 8; microRNA 4683; frizzled homolog 8 (Drosophila)	2.29	0.070664
GK5	glycerol kinase 5 (putative)	2.29	0.002541
HIPK2	homeodomain interacting protein kinase 2	2.29	0.00691
LOC100505940	uncharacterized LOC100505940	2.29	0.09395
MAP2K3	mitogen-activated protein kinase kinase 3	2.29	0.001102
NRIP1	nuclear receptor interacting protein 1	2.29	0.001819
APEX2	APEX nuclease (apurinic/apyrimidinic endonuclease) 2	2.28	0.006594
BEST1	bestrophin 1	2.28	0.003252
CARD6	caspase recruitment domain family, member 6	2.28	0.017269
EIF2AK3	eukaryotic translation initiation factor 2-alpha kinase 3	2.28	0.027769
ID4	inhibitor of DNA binding 4, dominant negative helix-loop-helix protein	2.28	0.022239
IL4R	interleukin 4 receptor	2.28	0.003007
NAB1	NGFI-A binding protein 1 (EGR1 binding protein 1)	2.28	0.001105
PNO1	partner of NOB1 homolog (S. cerevisiae)	2.28	0.00336
ARHGAP24	Rho GTPase activating protein 24	2.27	0.002933
ELN	elastin	2.27	0.0658
GNL3	guanine nucleotide binding protein-like 3 (nucleolar)	2.27	0.021508
CNN3	calponin 3, acidic	2.26	0.002615
NRAS	neuroblastoma RAS viral (v-ras) oncogene homolog	2.26	0.030449
RAB27A	RAB27A, member RAS oncogene family	2.26	0.003101
TXLNG	taxilin gamma	2.26	0.015675
HELZ2	helicase with zinc finger 2, transcriptional coactivator	2.25	0.003164
KIF21A	kinesin family member 21A	2.25	0.0081
LINC00936	long intergenic non-protein coding RNA 936	2.25	0.020041
CDC14A	cell division cycle 14A	2.24	0.006108
MAK16	MAK16 homolog (S. cerevisiae)	2.24	0.010714
MASTL	microtubule associated serine/threonine kinase-like	2.24	0.017605
VEGFA	vascular endothelial growth factor A	2.24	0.002103
MIR4668	microRNA 4668	2.23	0.025666
DCUN1D3	DCN1, defective in cullin neddylation 1, domain containing 3	2.23	0.007132
DHX36	DEAH (Asp-Glu-Ala-His) box polypeptide 36	2.23	0.005627
MOB3B	MOB kinase activator 3B	2.23	0.004831
PSMB8-AS1	PSMB8 antisense RNA 1 (head to head)	2.23	0.006718
AC104777.1	putative novel transcript	2.22	0.006672
CASP10	caspase 10, apoptosis-related cysteine peptidase	2.22	0.00284
HECTD2	HECT domain containing E3 ubiquitin protein ligase 2	2.22	0.003043
ITPRIPL2	inositol 1,4,5-trisphosphate receptor interacting protein-like 2	2.22	0.007905
KLHL15	kelch-like family member 15	2.22	0.007841
MTHFD2	methylenetetrahydrofolate dehydrogenase (NADP+ dependent) 2, methenyltetrahydrofolate cyclohydrolase	2.22	0.090825
TMF1	TATA element modulatory factor 1	2.22	0.017352
AK4P3	adenylate kinase 4 pseudogene 3	2.21	0.008974
APOBEC3G	apolipoprotein B mRNA editing enzyme, catalytic polypeptide-like 3G	2.21	0.003101
FADS3	fatty acid desaturase 3	2.21	0.004064
LUZP1	leucine zipper protein 1	2.21	0.001978
SRSF12	serine/arginine-rich splicing factor 12	2.21	0.001214
TUBB2A	tubulin, beta 2A class IIa	2.21	0.040842
C8orf4	chromosome 8 open reading frame 4	2.2	0.007877
CYP51A1	cytochrome P450, family 51, subfamily A, polypeptide 1	2.2	0.002648
FILIP1L	filamin A interacting protein 1-like	2.2	0.013322
NOP58	NOP58 ribonucleoprotein	2.2	0.018569
PSMB8	proteasome (prosome, macropain) subunit, beta type, 8	2.2	0.008089
MEOX1	mesenchyme homeobox 1	2.19	0.016164
PPP1R26-AS1	PPP1R26 antisense RNA 1	2.19	0.041106
FKBP5	FK506 binding protein 5	2.18	0.021679
NCCRP1	non-specific cytotoxic cell receptor protein 1 homolog (zebrafish)	2.18	0.040465
COG3	component of oligomeric golgi complex 3	2.17	0.011947
NIP7	NIP7, nucleolar pre-rRNA processing protein	2.17	0.004606
PFKFB3	6-phosphofructo-2-kinase/fructose-2,6-biphosphatase 3	2.17	0.012658
QKI	QKI, KH domain containing, RNA binding	2.17	0.002153
SCML1	sex comb on midleg-like 1 (Drosophila)	2.17	0.002308
ZCCHC6	zinc finger, CCHC domain containing 6	2.17	0.003902
ZSWIM4	zinc finger, SWIM-type containing 4	2.17	0.02106
CDK12	cyclin-dependent kinase 12	2.16	0.001104
PARP9	poly (ADP-ribose) polymerase family, member 9	2.16	0.016135
PIGA	phosphatidylinositol glycan anchor biosynthesis, class A	2.16	0.012673
RNU6-564P	RNA, U6 small nuclear 564, pseudogene	2.16	0.031346
FTH1P3	ferritin, heavy polypeptide 1 pseudogene 3	2.15	0.019502
KIRREL	kin of IRRE like (Drosophila)	2.15	0.012435
MMAA	methylmalonic aciduria (cobalamin deficiency) cblA type	2.15	0.006481
NGF	nerve growth factor (beta polypeptide)	2.15	0.007315
NUPL1	nucleoporin like 1	2.15	0.009141
OR56B1	olfactory receptor, family 56, subfamily B, member 1	2.15	0.023304
SMIM13	small integral membrane protein 13	2.15	0.000914
TIMM17A	translocase of inner mitochondrial membrane 17 homolog A (yeast)	2.15	0.026881
TRIP10	thyroid hormone receptor interactor 10	2.15	0.001318
ATP1B1	ATPase, Na+/K+ transporting, beta 1 polypeptide	2.14	0.024754
RC3H2	ring finger and CCCH-type domains 2	2.14	0.001468
GTPBP1	GTP binding protein 1	2.13	0.004775
LSG1	large 60S subunit nuclear export GTPase 1	2.13	0.009085
RP11-318K15.2	putative novel transcript	2.13	0.0488
SLCO5A1	solute carrier organic anion transporter family, member 5A1	2.13	0.009596
GRB2	growth factor receptor-bound protein 2	2.12	0.006806
POLR3D	polymerase (RNA) III (DNA directed) polypeptide D, 44kDa	2.12	0.003532
NUP153	nucleoporin 153kDa	2.11	0.022271
RLF	rearranged L-myc fusion	2.11	0.006446
SRFBP1	serum response factor binding protein 1	2.11	0.017328
TMEM170A	transmembrane protein 170A	2.11	0.006389
TMX1	thioredoxin-related transmembrane protein 1	2.11	0.005954
AFF4	AF4/FMR2 family, member 4	2.1	0.003567
FAM126A	family with sequence similarity 126, member A	2.1	0.009497
CLIC4	chloride intracellular channel 4	2.09	0.0147
EFHD2	EF-hand domain family, member D2	2.09	0.006912
GAS2L3	growth arrest-specific 2 like 3	2.09	0.009899
INO80D	INO80 complex subunit D	2.09	0.00355
MGLL	monoglyceride lipase	2.09	0.013812
PHACTR1	phosphatase and actin regulator 1	2.09	0.005553
SRD5A3	steroid 5 alpha-reductase 3	2.09	0.053861
AC017002.2	novel transcript	2.08	0.044763
ASB6	ankyrin repeat and SOCS box containing 6	2.08	0.01472
CDC42SE1	CDC42 small effector 1	2.08	0.004684
DICER1	dicer 1, ribonuclease type III	2.08	0.006707
HERC1	HECT and RLD domain containing E3 ubiquitin protein ligase family member 1	2.08	0.002757
HMGCS1	3-hydroxy-3-methylglutaryl-CoA synthase 1 (soluble)	2.08	0.023503
LINC00890	long intergenic non-protein coding RNA 890	2.08	0.013529
NUP98	nucleoporin 98kDa	2.08	0.00649
PGAP1	post-GPI attachment to proteins 1	2.08	0.007841
RIPK1	receptor (TNFRSF)-interacting serine-threonine kinase 1	2.08	0.023841
TAF1D; MIR1304	TATA box binding protein (TBP)-associated factor, RNA polymerase I, D, 41kDa; microRNA 1304	2.07	0.006059
ADAMTS9	ADAM metallopeptidase with thrombospondin type 1 motif, 9	2.07	0.051334
EIF4A1	eukaryotic translation initiation factor 4A1	2.07	0.011584
LHFPL2	lipoma HMGIC fusion partner-like 2	2.07	0.009749
NOP16	NOP16 nucleolar protein	2.07	0.004072
RP11-162J8.3	putative novel transcript	2.07	0.0533
ADAMTS2	ADAM metallopeptidase with thrombospondin type 1 motif, 2	2.06	0.075161
ATXN7	ataxin 7	2.06	0.003007
F3	coagulation factor III (thromboplastin, tissue factor)	2.06	0.008824
FAM111A	family with sequence similarity 111, member A	2.06	0.004189
IL4I1	interleukin 4 induced 1	2.06	0.005929
SLC16A7	solute carrier family 16 (monocarboxylate transporter), member 7	2.06	0.014037
ADORA2A	adenosine A2a receptor	2.05	0.020764
FGF13	fibroblast growth factor 13	2.05	0.009976
JPH2	junctophilin 2	2.05	0.019859
LEPREL1	leprecan-like 1	2.05	0.009932
NSUN2	NOP2/Sun RNA methyltransferase family, member 2	2.05	0.00774
NUMB	numb homolog (Drosophila)	2.05	0.002339
POMP	proteasome maturation protein	2.05	0.001293
TTC39B	tetratricopeptide repeat domain 39B	2.05	0.013403
PURB; MIR4657	purine-rich element binding protein B; microRNA 4657	2.04	0.072697
C18orf25	chromosome 18 open reading frame 25	2.04	0.007238
ESPL1	extra spindle pole bodies homolog 1 (S. cerevisiae)	2.04	0.012426
HDGF	hepatoma-derived growth factor	2.04	0.001566
HLA-DOB	major histocompatibility complex, class II, DO beta	2.04	0.01955
INTS6	integrator complex subunit 6	2.04	0.000398
JUP	junction plakoglobin	2.04	0.003647
SETX	senataxin	2.04	0.010043
STAT5B	signal transducer and activator of transcription 5B	2.04	0.00137
TMEM132A	transmembrane protein 132A	2.04	0.021016
ALDH1B1	aldehyde dehydrogenase 1 family, member B1	2.03	0.057622
AMMECR1L	AMMECR1-like	2.03	0.004296
HIAT1	hippocampus abundant transcript 1	2.03	0.010567
NFATC1	nuclear factor of activated T-cells, cytoplasmic, calcineurin-dependent 1	2.03	0.005311
RYBP	RING1 and YY1 binding protein	2.03	0.005873
SEH1L	SEH1-like (S. cerevisiae)	2.03	0.005031
EIF2AK2	eukaryotic translation initiation factor 2-alpha kinase 2	2.02	0.020014
FMNL1	formin-like 1	2.02	0.047749
PPIF	peptidylprolyl isomerase F	2.02	0.032899
TBC1D1	TBC1 (tre-2/USP6, BUB2, cdc16) domain family, member 1	2.02	0.004095
PTBP3; MIR3134	polypyrimidine tract binding protein 3; microRNA 3134	2.01	0.005916
CCND3	cyclin D3	2.01	0.002255
CDV3	CDV3 homolog (mouse)	2.01	0.005847
MAFF	v-maf avian musculoaponeurotic fibrosarcoma oncogene homolog F	2.01	0.003053
MICAL3	microtubule associated monooxygenase, calponin and LIM domain containing 3	2.01	0.003704
RASA3	RAS p21 protein activator 3	2.01	0.000893
ZCCHC10	zinc finger, CCHC domain containing 10	2.01	0.006693
BACH1	BTB and CNC homology 1, basic leucine zipper transcription factor 1	2	0.009173
DDX18	DEAD (Asp-Glu-Ala-Asp) box polypeptide 18	2	0.003743
FLJ32255	uncharacterized LOC643977	2	0.039515
ING1	inhibitor of growth family, member 1	2	0.005143
KDM6B	lysine (K)-specific demethylase 6B	2	0.06815
KIAA1644	KIAA1644	2	0.063817
MIR146A	microRNA 146a	2	0.014572
TLE4	transducin-like enhancer of split 4	2	0.006718
VPS26A	vacuolar protein sorting 26 homolog A (S. pombe)	2	0.000613
BBS4	Bardet-Biedl syndrome 4	-2	0.007215
EMX2OS	EMX2 opposite strand/antisense RNA	-2	0.003704
FAM185A	family with sequence similarity 185, member A	-2	0.018541
ITGA3	integrin, alpha 3 (antigen CD49C, alpha 3 subunit of VLA-3 receptor)	-2	0.003671
LINC00662	long intergenic non-protein coding RNA 662	-2	0.082067
PKD2	polycystic kidney disease 2 (autosomal dominant)	-2	0.005924
SAP30	Sin3A-associated protein, 30kDa	-2	0.016286
SERAC1	serine active site containing 1	-2	0.004916
SKP2	S-phase kinase-associated protein 2, E3 ubiquitin protein ligase	-2	0.00183
SPAST	spastin	-2	0.00711
STAC	SH3 and cysteine rich domain	-2	0.001293
TNRC6C	trinucleotide repeat containing 6C	-2	0.00293
VWA5A	von Willebrand factor A domain containing 5A	-2	0.032179
ATF7IP	activating transcription factor 7 interacting protein	-2.01	0.052992
CMAHP	cytidine monophospho-N-acetylneuraminic acid hydroxylase, pseudogene	-2.01	0.023309
F2R	coagulation factor II (thrombin) receptor	-2.01	0.012494
HEIH	hepatocellular carcinoma up-regulated EZH2-associated long non-coding RNA	-2.01	0.03978
LOC100506834	uncharacterized LOC100506834	-2.01	0.056734
MTA3	metastasis associated 1 family, member 3	-2.01	0.002946
NIPAL3	NIPA-like domain containing 3	-2.01	0.040888
NXPH3	neurexophilin 3	-2.01	0.002615
PLEKHA2	pleckstrin homology domain containing, family A (phosphoinositide binding specific) member 2	-2.01	0.002319
PPM1D	protein phosphatase, Mg2+/Mn2+ dependent, 1D	-2.01	0.012648
SFXN3	sideroflexin 3	-2.01	0.006885
YLPM1	YLP motif containing 1	-2.01	0.07486
ZNF780B	zinc finger protein 780B	-2.01	0.014062
AC019186.1	putative novel transcript	-2.02	0.054699
LNX2	ligand of numb-protein X 2	-2.02	0.0079
MBD5	methyl-CpG binding domain protein 5	-2.02	0.002269
PDF	peptide deformylase (mitochondrial)	-2.02	0.025639
PUS7L	pseudouridylate synthase 7 homolog (S. cerevisiae)-like	-2.02	0.010286
TENM4	teneurin transmembrane protein 4	-2.02	0.052407
XRCC1	X-ray repair complementing defective repair in Chinese hamster cells 1	-2.02	0.081273
ZBTB44	zinc finger and BTB domain containing 44	-2.02	0.009099
ZNF493	zinc finger protein 493	-2.02	0.052319
ENDOD1	endonuclease domain containing 1	-2.03	0.050698
FMO1	flavin containing monooxygenase 1	-2.03	0.06319
MSL1	male-specific lethal 1 homolog (Drosophila)	-2.03	0.003638
SPIN1	spindlin 1	-2.03	0.029153
TBL1XR1	transducin (beta)-like 1 X-linked receptor 1	-2.03	0.051304
TOX	thymocyte selection-associated high mobility group box	-2.03	0.064292
AGPAT9	1-acylglycerol-3-phosphate O-acyltransferase 9	-2.04	0.006516
EBPL	emopamil binding protein-like	-2.04	0.00235
KANK1	KN motif and ankyrin repeat domains 1	-2.04	0.00163
MXRA8	matrix-remodelling associated 8	-2.04	0.025672
TGFBR2	transforming growth factor, beta receptor II (70/80kDa)	-2.04	0.018296
ZNF704	zinc finger protein 704	-2.04	0.007558
EPHX1	epoxide hydrolase 1, microsomal (xenobiotic)	-2.05	0.014686
FYCO1	FYVE and coiled-coil domain containing 1	-2.05	0.021629
ITFG2	integrin alpha FG-GAP repeat containing 2	-2.05	0.002499
MGC57346	uncharacterized LOC401884	-2.05	0.020341
PLCE1	phospholipase C, epsilon 1	-2.05	0.000854
ANKRD10-IT1	ANKRD10 intronic transcript 1 (non-protein coding)	-2.06	0.024277
ANKS1A	ankyrin repeat and sterile alpha motif domain containing 1A	-2.06	0.004315
CCNG1	cyclin G1	-2.06	0.00611
CRYZ	crystallin, zeta (quinone reductase)	-2.06	0.089224
CAMK2G	calcium/calmodulin-dependent protein kinase II gamma	-2.07	0.000728
CDH6	cadherin 6, type 2, K-cadherin (fetal kidney)	-2.07	0.003654
EFNA4	ephrin-A4	-2.07	0.067642
FAM85A	family with sequence similarity 85, member A	-2.07	0.012418
GTF2A1L	general transcription factor IIA, 1-like	-2.07	0.006819
KANSL1	KAT8 regulatory NSL complex subunit 1	-2.07	0.01259
MAP1A	microtubule-associated protein 1A	-2.07	0.003754
MYO9A	myosin IXA	-2.07	0.004308
PIAS3	protein inhibitor of activated STAT, 3	-2.07	0.022239
RP11-539L10.3	novel transcript	-2.07	0.032785
SYNE1	spectrin repeat containing, nuclear envelope 1	-2.07	0.004606
TGFBRAP1	transforming growth factor, beta receptor associated protein 1	-2.07	0.000359
AGPS	alkylglycerone phosphate synthase	-2.08	0.008018
ARMCX1	armadillo repeat containing, X-linked 1	-2.08	0.006753
ARSK	arylsulfatase family, member K	-2.08	0.013357
BTBD8	BTB (POZ) domain containing 8	-2.08	0.052065
DBT	dihydrolipoamide branched chain transacylase E2	-2.08	0.000415
EEA1	early endosome antigen 1	-2.08	0.062923
FZD2	frizzled class receptor 2	-2.08	0.011928
LOC100128288	uncharacterized LOC100128288	-2.08	0.033297
LOC286161	uncharacterized LOC286161	-2.08	0.02003
PHF3	PHD finger protein 3	-2.08	0.075243
ZNF138	zinc finger protein 138	-2.08	0.009815
ZNF436	zinc finger protein 436	-2.08	0.039855
AADAT	aminoadipate aminotransferase	-2.09	0.0273
ARHGEF26	Rho guanine nucleotide exchange factor (GEF) 26	-2.09	0.041668
CSRP2	cysteine and glycine-rich protein 2	-2.09	0.005799
EIF2AK4	eukaryotic translation initiation factor 2 alpha kinase 4	-2.09	0.00274
KIAA1551	KIAA1551	-2.09	0.027888
LOC100133050	glucuronidase, beta pseudogene	-2.09	0.01122
SCD	stearoyl-CoA desaturase (delta-9-desaturase)	-2.09	0.077423
TBC1D4	TBC1 domain family, member 4	-2.09	0.004394
ZNF480	zinc finger protein 480	-2.09	0.013407
FABP5P7	fatty acid binding protein 5 pseudogene 7	-2.1	0.0023
GOLGA6L10	golgin A6 family-like 10	-2.1	0.038611
IGIP	IgA-inducing protein	-2.1	0.007638
RP11-347C18.3	novel transcript	-2.1	0.003975
SGMS2	sphingomyelin synthase 2	-2.1	0.079308
SMIM10	small integral membrane protein 10	-2.1	0.007569
SNHG18	small nucleolar RNA host gene 18 (non-protein coding)	-2.1	0.025895
TMOD1	tropomodulin 1	-2.1	0.094775
ZNF214	zinc finger protein 214	-2.1	0.013397
MAP4K5	mitogen-activated protein kinase kinase kinase kinase 5	-2.11	0.003199
NAP1L3	nucleosome assembly protein 1-like 3	-2.11	0.037564
TCEAL1	transcription elongation factor A (SII)-like 1	-2.11	0.002103
WHSC1L1	Wolf-Hirschhorn syndrome candidate 1-like 1	-2.11	0.007877
ZNF624	zinc finger protein 624	-2.11	0.045921
CARHSP1	calcium regulated heat stable protein 1, 24kDa	-2.12	0.02284
KIAA0513	KIAA0513	-2.12	0.012235
MLPH	melanophilin	-2.12	0.021327
RAD50	RAD50 homolog (S. cerevisiae)	-2.12	0.016448
ZNF516	zinc finger protein 516	-2.12	0.006516
CYGB	cytoglobin	-2.13	0.058508
UBE4B	ubiquitination factor E4B	-2.13	0.00222
DACH1	dachshund family transcription factor 1	-2.14	0.011947
FABP4	fatty acid binding protein 4, adipocyte	-2.14	0.006414
LOC100272216	uncharacterized LOC100272216	-2.14	0.0494
PRSS12	protease, serine, 12 (neurotrypsin, motopsin)	-2.14	0.012593
PYGB	phosphorylase, glycogen	-2.14	0.052158
ERRFI1	ERBB receptor feedback inhibitor 1	-2.15	0.034172
GLTSCR1L	GLTSCR1-like	-2.15	0.000313
LYPLAL1	lysophospholipase-like 1	-2.15	0.023732
STARD9	StAR-related lipid transfer (START) domain containing 9	-2.15	0.008136
EPB41	erythrocyte membrane protein band 4.1	-2.16	0.03078
FABP5P1	fatty acid binding protein 5 pseudogene 1	-2.16	0.009529
HPS3	Hermansky-Pudlak syndrome 3	-2.16	0.033357
NAIP	NLR family, apoptosis inhibitory protein	-2.16	0.022639
DCBLD1	discoidin, CUB and LCCL domain containing 1	-2.17	0.002255
FAM179B	family with sequence similarity 179, member B	-2.17	0.003085
LINC00984	long intergenic non-protein coding RNA 984	-2.17	0.004716
PIK3IP1	phosphoinositide-3-kinase interacting protein 1	-2.17	0.020673
SLC12A6	solute carrier family 12 (potassium/chloride transporter), member 6	-2.17	0.01967
ZNF600	zinc finger protein 600	-2.17	0.071768
RAB11FIP2	RAB11 family interacting protein 2 (class I)	-2.18	0.003789
CACNB2	calcium channel, voltage-dependent, beta 2 subunit	-2.19	0.001583
CAT	catalase	-2.19	0.000359
EHBP1	EH domain binding protein 1	-2.19	0.002771
HIST1H2AE	histone cluster 1, H2ae	-2.19	0.008676
PDE7B	phosphodiesterase 7B	-2.19	0.001982
STK38	serine/threonine kinase 38	-2.19	0.002309
TMEM200A	transmembrane protein 200A	-2.19	0.007712
AKAP8L	A kinase (PRKA) anchor protein 8-like	-2.2	0.010774
BACE1-AS	BACE1 antisense RNA	-2.2	0.018332
CTD-2334D19.1	novel transcript	-2.2	0.027493
ELF2	E74-like factor 2 (ets domain transcription factor)	-2.2	0.019015
FENDRR	FOXF1 adjacent non-coding developmental regulatory RNA	-2.2	0.005152
HDAC5	histone deacetylase 5	-2.2	0.00038
LOC389765	kinesin family member 27 pseudogene	-2.2	0.013473
MBL1P	mannose-binding lectin (protein A) 1, pseudogene	-2.2	0.026599
NR1D2	nuclear receptor subfamily 1, group D, member 2	-2.2	0.015593
ALDH1A1	aldehyde dehydrogenase 1 family, member A1	-2.21	0.01976
FAT4	FAT atypical cadherin 4	-2.21	0.00844
RP3-445N2.1	putative novel transcript	-2.21	0.026866
TPST1	tyrosylprotein sulfotransferase 1	-2.21	0.002272
UBE2Q2L	ubiquitin-conjugating enzyme E2Q family member 2-like	-2.21	0.035896
EZH1	enhancer of zeste 1 polycomb repressive complex 2 subunit	-2.22	0.011936
MEGF9	multiple EGF-like-domains 9	-2.22	0.005954
NHLRC3	NHL repeat containing 3	-2.22	0.056133
PGM5P2	phosphoglucomutase 5 pseudogene 2	-2.22	0.02564
PXN	paxillin	-2.22	0.076718
RP11-427M20.1	novel transcript	-2.22	0.027321
LRRC2	leucine rich repeat containing 2	-2.23	0.063195
PCNXL2	pecanex-like 2 (Drosophila)	-2.23	0.015182
SLC1A1	solute carrier family 1 (neuronal/epithelial high affinity glutamate transporter, system Xag), member 1	-2.23	0.019102
CEP57	centrosomal protein 57kDa	-2.24	0.008844
PDK2	pyruvate dehydrogenase kinase, isozyme 2	-2.24	0.005457
UACA	uveal autoantigen with coiled-coil domains and ankyrin repeats	-2.24	0.048752
WLS	wntless Wnt ligand secretion mediator	-2.24	0.023841
C2CD5	C2 calcium-dependent domain containing 5	-2.25	0.016739
FAM45A	family with sequence similarity 45, member A	-2.25	0.022345
MANSC1	MANSC domain containing 1	-2.25	0.005947
NFYB	nuclear transcription factor Y, beta	-2.25	0.00337
PGM5-AS1	PGM5 antisense RNA 1	-2.25	0.091005
TCAIM	T cell activation inhibitor, mitochondrial	-2.25	0.001105
ZBED5	zinc finger, BED-type containing 5	-2.25	0.008347
ARHGAP21	Rho GTPase activating protein 21	-2.26	0.002143
NPR2	natriuretic peptide receptor 2	-2.26	0.01617
PIP4K2B	phosphatidylinositol-5-phosphate 4-kinase, type II, beta	-2.26	0.011366
PRUNE	prune exopolyphosphatase	-2.26	0.006755
FAM63A	family with sequence similarity 63, member A	-2.27	0.001986
JARID2	jumonji, AT rich interactive domain 2	-2.27	0.008684
LOC285074	anaphase promoting complex subunit 1 pseudogene	-2.27	0.028583
TTC8	tetratricopeptide repeat domain 8	-2.27	0.03591
ANKMY2	ankyrin repeat and MYND domain containing 2	-2.28	0.005392
DHX35	DEAH (Asp-Glu-Ala-His) box polypeptide 35	-2.28	0.011627
DLC1	DLC1 Rho GTPase activating protein	-2.28	0.004106
OSBPL9	oxysterol binding protein-like 9	-2.28	0.047839
PDP2	pyruvate dehyrogenase phosphatase catalytic subunit 2	-2.28	0.00205
SLC39A10	solute carrier family 39 (zinc transporter), member 10	-2.28	0.059789
SNORD108	small nucleolar RNA, C/D box 108	-2.28	0.030415
SNX2	sorting nexin 2	-2.28	0.012037
TBC1D19	TBC1 domain family, member 19	-2.28	0.021109
MIR548A3	microRNA 548a-3	-2.29	0.09803
NAA16	N(alpha)-acetyltransferase 16, NatA auxiliary subunit	-2.29	0.003396
PSIP1	PC4 and SFRS1 interacting protein 1	-2.29	0.012021
AKAP13	A kinase (PRKA) anchor protein 13	-2.3	0.004948
APC	adenomatous polyposis coli	-2.3	0.003164
GSTA4	glutathione S-transferase alpha 4	-2.3	0.009128
OLFML1	olfactomedin-like 1	-2.3	0.020982
PITPNA-AS1	PITPNA antisense RNA 1	-2.3	0.002615
PLGLA	plasminogen-like A (pseudogene)	-2.3	0.04203
XPO7	exportin 7	-2.3	0.002441
ASPM	asp (abnormal spindle) homolog, microcephaly associated (Drosophila)	-2.31	0.038216
LINC01391	long intergenic non-protein coding RNA 1391	-2.31	0.034245
ZNF740	zinc finger protein 740	-2.31	0.000425
CTTNBP2	cortactin binding protein 2	-2.32	0.012765
GUSBP4	glucuronidase, beta pseudogene 4	-2.32	0.00746
SPIN4	spindlin family, member 4	-2.32	0.072194
TRIM2	tripartite motif containing 2	-2.32	0.023099
ZBED8	zinc finger, BED-type containing 8	-2.32	0.014473
ZNF703	zinc finger protein 703	-2.32	0.013654
CNN2	calponin 2	-2.33	0.00979
PTCH1	patched 1	-2.33	0.000504
HIST1H2AC	histone cluster 1, H2ac	-2.34	0.00611
SASS6	spindle assembly 6 homolog (C. elegans)	-2.35	0.002075
SLC6A6	solute carrier family 6 (neurotransmitter transporter), member 6	-2.35	0.058903
CCDC144CP	coiled-coil domain containing 144C, pseudogene	-2.36	0.062821
NR1D1	nuclear receptor subfamily 1, group D, member 1	-2.36	0.024725
CAPRIN2	caprin family member 2	-2.37	0.010372
CD248	CD248 molecule, endosialin	-2.37	0.004786
FBXO31	F-box protein 31	-2.37	0.021978
SGPP1	sphingosine-1-phosphate phosphatase 1	-2.37	0.065926
TMEM35	transmembrane protein 35	-2.37	0.031725
ATL1	atlastin GTPase 1	-2.38	0.010256
CTPS2	CTP synthase 2	-2.38	0.006912
OSGEPL1	O-sialoglycoprotein endopeptidase-like 1	-2.38	0.00838
SLC9A6	solute carrier family 9, subfamily A (NHE6, cation proton antiporter 6), member 6	-2.38	0.004481
SMAD6	SMAD family member 6	-2.38	0.006513
SMARCA2	SWI/SNF related, matrix associated, actin dependent regulator of chromatin, subfamily a, member 2	-2.38	0.002324
GPX8	glutathione peroxidase 8 (putative)	-2.39	0.02175
MBNL2	muscleblind-like splicing regulator 2	-2.39	0.005601
CCDC144B	coiled-coil domain containing 144B (pseudogene)	-2.4	0.077766
LINC01021	long intergenic non-protein coding RNA 1021	-2.41	0.049036
MIS18BP1	MIS18 binding protein 1	-2.41	0.067931
MTCL1	microtubule crosslinking factor 1	-2.41	0.000941
SHPRH	SNF2 histone linker PHD RING helicase, E3 ubiquitin protein ligase	-2.41	0.014737
VGLL3	vestigial-like family member 3	-2.41	0.010002
GJA1	gap junction protein, alpha 1, 43kDa	-2.42	0.002334
MARVELD1	MARVEL domain containing 1	-2.42	0.0749
ZNF248	zinc finger protein 248	-2.42	0.001978
ZNF844	zinc finger protein 844	-2.42	0.005349
CASP2	caspase 2, apoptosis-related cysteine peptidase	-2.43	0.005477
CCDC14	coiled-coil domain containing 14	-2.43	0.003198
IRF2BPL	interferon regulatory factor 2 binding protein-like	-2.43	0.033713
KIT	v-kit Hardy-Zuckerman 4 feline sarcoma viral oncogene homolog	-2.43	0.019102
LAMA4	laminin, alpha 4	-2.43	0.00293
NUMBL	numb homolog (Drosophila)-like	-2.43	0.015465
PLAG1	pleiomorphic adenoma gene 1	-2.43	0.020124
AC002117.1	novel transcript, antisense to HEXIM1 and HEXIM2	-2.44	0.009986
ADH5	alcohol dehydrogenase 5 (class III), chi polypeptide	-2.44	0.002143
CEP120	centrosomal protein 120kDa	-2.44	0.010339
FAM198B	family with sequence similarity 198, member B	-2.44	0.008027
LOC100132352	FSHD region gene 1 pseudogene	-2.44	0.085127
ARHGAP12	Rho GTPase activating protein 12	-2.45	0.084997
GUSBP1	glucuronidase, beta pseudogene 1	-2.45	0.013008
HEG1	heart development protein with EGF-like domains 1	-2.45	0.001684
RERE	arginine-glutamic acid dipeptide (RE) repeats	-2.45	0.001653
RFXAP	regulatory factor X-associated protein	-2.45	0.001369
RNU6-861P	RNA, U6 small nuclear 861, pseudogene	-2.45	0.036517
SEPP1	selenoprotein P, plasma, 1	-2.46	0.013012
DIS3L	DIS3 like exosome 3-5 exoribonuclease	-2.47	0.003532
FHL2	four and a half LIM domains 2	-2.47	0.028657
CDCA7L	cell division cycle associated 7-like	-2.48	0.010241
EEF2K	eukaryotic elongation factor-2 kinase	-2.48	0.006389
FUT10	fucosyltransferase 10 (alpha (1,3) fucosyltransferase)	-2.48	0.01227
NARS2	asparaginyl-tRNA synthetase 2, mitochondrial (putative)	-2.48	0.013012
KDELR3	KDEL (Lys-Asp-Glu-Leu) endoplasmic reticulum protein retention receptor 3	-2.49	0.095978
MTUS1	microtubule associated tumor suppressor 1	-2.49	0.012938
ZHX3	zinc fingers and homeoboxes 3	-2.49	0.004497
ANKRD28	ankyrin repeat domain 28	-2.5	0.003975
CYP2R1	cytochrome P450, family 2, subfamily R, polypeptide 1	-2.5	0.027286
DST	dystonin	-2.5	0.012835
FMN2	formin 2	-2.5	0.005107
HSDL1	hydroxysteroid dehydrogenase like 1	-2.5	0.006753
FAM115A	family with sequence similarity 115, member A	-2.51	0.041962
METAP1	methionyl aminopeptidase 1	-2.51	0.000667
FAM102B	family with sequence similarity 102, member B	-2.52	0.006833
MAP3K12	mitogen-activated protein kinase kinase kinase 12	-2.52	0.019834
RP11-774O3.3	novel transcript	-2.52	0.015106
ASXL3	additional sex combs like transcriptional regulator 3	-2.53	0.012806
PCMTD2	protein-L-isoaspartate (D-aspartate) O-methyltransferase domain containing 2	-2.53	0.027493
PDGFRB	platelet-derived growth factor receptor, beta polypeptide	-2.53	0.010942
PHF21A	PHD finger protein 21A	-2.54	0.017605
PLCB1-IT1	PLCB1 intronic transcript 1 (non-protein coding)	-2.54	0.09436
RECK	reversion-inducing-cysteine-rich protein with kazal motifs	-2.54	0.014101
ZFP14	ZFP14 zinc finger protein	-2.54	0.024461
ACSS3	acyl-CoA synthetase short-chain family member 3	-2.55	0.017154
ARMC9	armadillo repeat containing 9	-2.56	0.02003
CITED2	Cbp/p300-interacting transactivator, with Glu/Asp-rich carboxy-terminal domain, 2	-2.56	0.021105
ARRB1	arrestin, beta 1	-2.57	0.083858
CLDN11	claudin 11	-2.57	0.023798
EDA2R	ectodysplasin A2 receptor	-2.57	0.007683
TULP3	tubby like protein 3	-2.57	0.000739
MIR1299	microRNA 1299	-2.58	0.009128
ABHD10	abhydrolase domain containing 10	-2.58	0.004303
ADCY9	adenylate cyclase 9	-2.58	0.008614
ARL17A	ADP-ribosylation factor-like 17A	-2.58	0.039725
ARL4D	ADP-ribosylation factor-like 4D	-2.58	0.003936
KLHDC2	kelch domain containing 2	-2.58	0.00466
TMEM57	transmembrane protein 57	-2.58	0.003531
ANGPTL2	angiopoietin-like 2	-2.59	0.012907
CREBRF	CREB3 regulatory factor	-2.59	0.040708
DCP1B	decapping mRNA 1B	-2.59	0.000979
KIAA0430	KIAA0430	-2.61	0.004448
PER3	period circadian clock 3	-2.61	0.027852
SLC7A14	solute carrier family 7, member 14	-2.62	0.077836
SOCS5	suppressor of cytokine signaling 5	-2.62	0.0258
AMOT; MIR4329	angiomotin; microRNA 4329	-2.63	0.007078
UBE2E3	ubiquitin-conjugating enzyme E2E 3	-2.63	0.017773
C18orf54	chromosome 18 open reading frame 54	-2.64	0.014904
FAM214A	family with sequence similarity 214, member A	-2.64	0.014135
FBLN1	fibulin 1	-2.64	0.025134
GAS6-AS2	GAS6 antisense RNA 2 (head to head)	-2.64	0.021772
GS1-5L10.1	novel transcript	-2.64	0.007567
RARB	retinoic acid receptor, beta	-2.64	0.005132
FAM171A2	family with sequence similarity 171, member A2	-2.65	0.015336
FAM65B	family with sequence similarity 65, member B	-2.65	0.030397
LRP6	low density lipoprotein receptor-related protein 6	-2.65	0.092051
PYGL	phosphorylase, glycogen, liver	-2.65	0.026615
ZC2HC1A	zinc finger, C2HC-type containing 1A	-2.65	0.046307
F2RL2	coagulation factor II (thrombin) receptor-like 2	-2.66	0.013835
OXR1	oxidation resistance 1	-2.67	0.032079
ITGA4	integrin, alpha 4 (antigen CD49D, alpha 4 subunit of VLA-4 receptor)	-2.68	0.009146
MBOAT1	membrane bound O-acyltransferase domain containing 1	-2.69	0.002792
ZNF215	zinc finger protein 215	-2.69	0.010306
RP11-10N23.2	novel transcript	-2.7	0.072407
SIN3A	SIN3 transcription regulator family member A	-2.7	0.002933
SLC43A1	solute carrier family 43 (amino acid system L transporter), member 1	-2.7	0.034268
SSBP2	single-stranded DNA binding protein 2	-2.7	0.023076
DOCK11	dedicator of cytokinesis 11	-2.71	0.00151
HLTF	helicase-like transcription factor	-2.71	0.003304
KLHL24	kelch-like family member 24	-2.71	0.032709
LMO7	LIM domain 7	-2.71	0.008032
TRIM59	tripartite motif containing 59	-2.71	0.002142
LRRC37A2	leucine rich repeat containing 37, member A2	-2.72	0.030544
SMC3	structural maintenance of chromosomes 3	-2.72	0.005099
ZMYM3	zinc finger, MYM-type 3	-2.72	0.001566
KRTAP1-5	keratin associated protein 1-5	-2.73	0.035439
VSTM4	V-set and transmembrane domain containing 4	-2.73	0.00187
ADAMTS5	ADAM metallopeptidase with thrombospondin type 1 motif, 5	-2.74	0.00611
ARID4A	AT rich interactive domain 4A (RBP1-like)	-2.74	0.005328
KIAA0825	KIAA0825	-2.74	0.006504
LRCH2	leucine-rich repeats and calponin homology (CH) domain containing 2	-2.74	0.003545
ANGPT1	angiopoietin 1	-2.75	0.048379
C15orf41	chromosome 15 open reading frame 41	-2.78	0.003092
SMAD9	SMAD family member 9	-2.78	0.000844
ALDH3A2	aldehyde dehydrogenase 3 family, member A2	-2.79	0.003858
MTSS1L	metastasis suppressor 1-like	-2.79	0.001214
PTPN13	protein tyrosine phosphatase, non-receptor type 13 (APO-1/CD95 (Fas)-associated phosphatase)	-2.8	0.027917
ANKRA2	ankyrin repeat, family A (RFXANK-like), 2	-2.81	0.043328
LINC00478	long intergenic non-protein coding RNA 478	-2.81	0.085152
ATP8B1	ATPase, aminophospholipid transporter, class I, type 8B, member 1	-2.82	0.007465
GNA14	guanine nucleotide binding protein (G protein), alpha 14	-2.82	0.039934
SNHG8	small nucleolar RNA host gene 8 (non-protein coding)	-2.82	0.011369
TSHZ1	teashirt zinc finger homeobox 1	-2.82	0.016739
VASN	vasorin	-2.82	0.035977
ARHGAP18	Rho GTPase activating protein 18	-2.83	0.005365
MIR503	microRNA 503	-2.85	0.009157
CHD9	chromodomain helicase DNA binding protein 9	-2.85	0.005833
KIF13A	kinesin family member 13A	-2.85	0.002309
SCAI	suppressor of cancer cell invasion	-2.86	0.002535
SIX2	SIX homeobox 2	-2.86	0.022245
HOTTIP	HOXA distal transcript antisense RNA	-2.88	0.000929
SORT1	sortilin 1	-2.88	0.045479
DPY19L4	dpy-19-like 4 (C. elegans)	-2.89	0.0079
GAB1	GRB2-associated binding protein 1	-2.89	0.002843
MUM1	melanoma associated antigen (mutated) 1	-2.89	0.006819
ZDHHC7	zinc finger, DHHC-type containing 7	-2.91	0.004446
FAM117B	family with sequence similarity 117, member B	-2.93	0.044118
SLC25A27	solute carrier family 25, member 27	-2.93	0.030171
EYA1	EYA transcriptional coactivator and phosphatase 1	-2.95	0.010016
SPTLC2	serine palmitoyltransferase, long chain base subunit 2	-2.95	0.005891
TNFRSF19	tumor necrosis factor receptor superfamily, member 19	-2.95	0.002719
FOXL2	forkhead box L2	-2.96	0.008039
MRVI1	murine retrovirus integration site 1 homolog	-2.96	0.004189
TCF7L2	transcription factor 7-like 2 (T-cell specific, HMG-box)	-2.96	0.012687
DNMBP	dynamin binding protein	-2.99	0.026402
SSFA2	sperm specific antigen 2	-2.99	0.005947
FAM171B	family with sequence similarity 171, member B	-3.01	0.007199
SPRY1	sprouty homolog 1, antagonist of FGF signaling (Drosophila)	-3.01	0.084841
SNORD123	small nucleolar RNA, C/D box 123	-3.02	0.012571
KIAA1377	KIAA1377	-3.03	0.004849
COL3A1; MIR3606	collagen, type III, alpha 1; microRNA 3606	-3.04	0.000843
FBXL20	F-box and leucine-rich repeat protein 20	-3.05	0.027973
ZNF292	zinc finger protein 292	-3.05	0.009789
CROT	carnitine O-octanoyltransferase	-3.06	0.016059
RCOR3	REST corepressor 3	-3.06	0.00136
PBX1	pre-B-cell leukemia homeobox 1	-3.09	0.008347
PRIM2	primase, DNA, polypeptide 2 (58kDa)	-3.1	0.00324
RP11-88I18.2	novel transcript, antisense to PGM5	-3.11	0.081824
ANKRD50	ankyrin repeat domain 50	-3.13	0.001226
ARHGAP20	Rho GTPase activating protein 20	-3.13	0.008028
PDCD4; MIR4680	programmed cell death 4 (neoplastic transformation inhibitor); microRNA 4680	-3.14	0.004831
ARHGAP35	Rho GTPase activating protein 35	-3.14	0.000567
NUMA1	nuclear mitotic apparatus protein 1	-3.14	0.008525
RUFY3	RUN and FYVE domain containing 3	-3.14	0.007712
KLF12	Kruppel-like factor 12	-3.15	0.009932
LOC101927258	uncharacterized LOC101927258	-3.17	0.051229
STIM2	stromal interaction molecule 2	-3.17	0.002504
SLC25A36	solute carrier family 25 (pyrimidine nucleotide carrier ), member 36	-3.18	0.005317
ABHD4	abhydrolase domain containing 4	-3.22	0.006833
AKAP9	A kinase (PRKA) anchor protein 9	-3.23	0.048061
MYOCD	myocardin	-3.23	0.001181
MIR450A1	microRNA 450a-1	-3.24	0.019319
DHRS3	dehydrogenase/reductase (SDR family) member 3	-3.27	0.031436
LDB2	LIM domain binding 2	-3.27	0.009572
SETBP1	SET binding protein 1	-3.27	0.006202
CEP162	centrosomal protein 162kDa	-3.28	0.009996
DDB2	damage-specific DNA binding protein 2, 48kDa	-3.28	0.009166
SYDE2	synapse defective 1, Rho GTPase, homolog 2 (C. elegans)	-3.28	0.000387
KIAA0355	KIAA0355	-3.29	0.001501
GLCCI1	glucocorticoid induced transcript 1	-3.3	0.006631
NUAK1	NUAK family, SNF1-like kinase, 1	-3.31	0.004339
ZNF280D	zinc finger protein 280D	-3.32	0.004166
MEIS2	Meis homeobox 2	-3.33	0.002339
TLE1	transducin-like enhancer of split 1 (E(sp1) homolog, Drosophila)	-3.33	0.002792
MIR450A2	microRNA 450a-2	-3.37	0.046419
DISP1	dispatched homolog 1 (Drosophila)	-3.38	0.007897
FOXP2	forkhead box P2	-3.38	0.010168
GCLC	glutamate-cysteine ligase, catalytic subunit	-3.38	0.029864
PBX3	pre-B-cell leukemia homeobox 3	-3.39	0.001947
MAP3K4	mitogen-activated protein kinase kinase kinase 4	-3.4	0.006423
PRICKLE1	prickle homolog 1 (Drosophila)	-3.42	0.000732
SMA4	glucuronidase, beta pseudogene	-3.42	0.002437
AHNAK2	AHNAK nucleoprotein 2	-3.43	0.002942
MAF	v-maf avian musculoaponeurotic fibrosarcoma oncogene homolog	-3.43	0.003252
NR2F2-AS1	NR2F2 antisense RNA 1	-3.44	0.028138
AC012065.7	novel transcript	-3.47	0.012235
RNU6-1226P	RNA, U6 small nuclear 1226, pseudogene	-3.47	0.098474
TENC1	tensin like C1 domain containing phosphatase (tensin 2)	-3.47	0.003099
ZNF608	zinc finger protein 608	-3.5	0.014422
CDC42EP3	CDC42 effector protein (Rho GTPase binding) 3	-3.51	0.016751
KIAA0922	KIAA0922	-3.58	0.005833
HIBCH	3-hydroxyisobutyryl-CoA hydrolase	-3.59	0.004765
HOXA10	homeobox A10	-3.59	0.000799
HIST1H1E	histone cluster 1, H1e	-3.62	0.020688
AUH	AU RNA binding protein/enoyl-CoA hydratase	-3.63	0.016992
ROCK2	Rho-associated, coiled-coil containing protein kinase 2	-3.65	0.00611
PLEKHA5	pleckstrin homology domain containing, family A member 5	-3.67	0.005387
SETDB2	SET domain, bifurcated 2	-3.7	0.001216
RIN2	Ras and Rab interactor 2	-3.74	0.002387
GUSBP3	glucuronidase, beta pseudogene 3	-3.77	0.00464
APPL2	adaptor protein, phosphotyrosine interaction, PH domain and leucine zipper containing 2	-3.78	0.004033
SESN3	sestrin 3	-3.78	0.003516
CDKL1	cyclin-dependent kinase-like 1 (CDC2-related kinase)	-3.79	0.000144
EPHB3	EPH receptor B3	-3.79	0.004004
LURAP1L	leucine rich adaptor protein 1-like	-3.8	0.016702
EGR1	early growth response 1	-3.81	0.090526
JMY	junction mediating and regulatory protein, p53 cofactor	-3.85	0.03052
MITF	microphthalmia-associated transcription factor	-3.85	0.0032
ZBTB4	zinc finger and BTB domain containing 4	-3.85	0.004069
GUCY1B3	guanylate cyclase 1, soluble, beta 3	-3.87	0.0019
TLE1P1	transducin-like enhancer of split 1 pseudogene 1	-3.87	0.005217
MLLT10	myeloid/lymphoid or mixed-lineage leukemia (trithorax homolog, Drosophila)	-3.96	0.005613
MIR4737	microRNA 4737	-4.01	0.005738
GUSBP9	glucuronidase, beta pseudogene 9	-4.04	0.005468
INTS8	integrator complex subunit 8	-4.04	0.009313
NR2F1	nuclear receptor subfamily 2, group F, member 1	-4.05	0.004949
PTGER2	prostaglandin E receptor 2 (subtype EP2), 53kDa	-4.05	0.005289
GUSBP2	glucuronidase, beta pseudogene 2	-4.12	0.008614
TXNRD1	thioredoxin reductase 1	-4.13	0.002005
FZD4	frizzled class receptor 4	-4.15	0.001808
LXN	latexin	-4.16	0.038095
REV3L	REV3-like, polymerase (DNA directed), zeta, catalytic subunit	-4.17	0.008896
BCL9	B-cell CLL/lymphoma 9	-4.2	0.002008
KIZ	kizuna centrosomal protein	-4.24	0.019289
TCP11L2	t-complex 11, testis-specific-like 2	-4.34	0.008962
SERTAD4	SERTA domain containing 4	-4.38	0.001566
IL17RD	interleukin 17 receptor D	-4.39	0.002951
MOSPD1	motile sperm domain containing 1	-4.41	0.002979
PDK4	pyruvate dehydrogenase kinase, isozyme 4	-4.43	0.096861
MIR143HG	MIR143 host gene (non-protein coding)	-4.46	0.00028
BAG2	BCL2-associated athanogene 2	-4.47	0.011279
CALHM2	calcium homeostasis modulator 2	-4.47	0.004949
ZNF521	zinc finger protein 521	-4.51	0.00969
NEXN	nexilin (F actin binding protein)	-4.53	0.009354
LOC100653061	beta-glucuronidase-like protein SMA4-like	-4.58	0.009452
GAS1	growth arrest-specific 1	-4.64	0.017305
RASL11A	RAS-like, family 11, member A	-4.69	0.010237
SLC38A1	solute carrier family 38, member 1	-4.78	0.00075
TRAM2	translocation associated membrane protein 2	-4.8	0.002319
MKL2	MKL/myocardin-like 2	-4.83	0.022026
PPP1R3C	protein phosphatase 1, regulatory subunit 3C	-4.88	0.003567
TSPAN5	tetraspanin 5	-4.9	0.003007
SMPDL3A	sphingomyelin phosphodiesterase, acid-like 3A	-4.92	0.010306
EMX2	empty spiracles homeobox 2	-4.96	0.004648
TMEM200B	transmembrane protein 200B	-5.01	0.005217
KAT6B	K(lysine) acetyltransferase 6B	-5.05	0.007159
PLEKHG1	pleckstrin homology domain containing, family G (with RhoGef domain) member 1	-5.12	0.022669
RHOBTB1	Rho-related BTB domain containing 1	-5.14	0.000254
TRPC4	transient receptor potential cation channel, subfamily C, member 4	-5.15	0.009572
NCOA2	nuclear receptor coactivator 2	-5.35	0.000971
CTGF	connective tissue growth factor	-5.36	0.012962
LDB1	LIM domain binding 1	-5.41	0.008274
GPSM2	G-protein signaling modulator 2	-5.62	0.001293
FIGN	fidgetin	-5.75	0.000328
ADH1B	alcohol dehydrogenase 1B (class I), beta polypeptide	-5.78	0.00611
PMP22	peripheral myelin protein 22	-5.97	0.001637
SLC2A12	solute carrier family 2 (facilitated glucose transporter), member 12	-6	0.005387
PDE5A	phosphodiesterase 5A, cGMP-specific	-6.01	0.00445
HOXA11	homeobox A11	-6.08	0.001121
NR2F2; MIR1469	nuclear receptor subfamily 2, group F, member 2; microRNA 1469	-6.59	0.000719
DCN	decorin	-6.67	0.013931
DKK1	dickkopf WNT signaling pathway inhibitor 1	-6.72	0.004273
ADAMTS1	ADAM metallopeptidase with thrombospondin type 1 motif, 1	-7.73	0.0311
SNCAIP	synuclein, alpha interacting protein	-7.8	0.016935
AJUBA	ajuba LIM protein	-7.85	0.000206
OSR2	odd-skipped related transciption factor 2	-8.02	0.001369
TP53INP1	tumor protein p53 inducible nuclear protein 1	-8.26	0.005685
LRIG3	leucine-rich repeats and immunoglobulin-like domains 3	-8.91	0.012668
RGS2	regulator of G-protein signaling 2	-8.93	0.009804
HTR2B	5-hydroxytryptamine (serotonin) receptor 2B, G protein-coupled	-9.23	0.000413
PCDH18	protocadherin 18	-9.99	0.012902
TXNIP	thioredoxin interacting protein	-10.37	0.012656
FAXDC2	fatty acid hydroxylase domain containing 2	-11	0.000902
SLC38A2	solute carrier family 38, member 2	-12.08	0.00355
CHRM2	cholinergic receptor, muscarinic 2	-12.14	0.004161
RUNX1T1	runt-related transcription factor 1	-12.31	0.003007
ZFP36L2	ZFP36 ring finger protein-like 2	-12.51	0.013608
SLC40A1	solute carrier family 40 (iron-regulated transporter), member 1	-18.08	0.003928
PIK3R1	phosphoinositide-3-kinase, regulatory subunit 1 (alpha)	-24.31	0.001831
HOXA13	homeobox A13	-28.15	0.000719
