# Supplementary material for: Progesterone Receptor Signaling Selectively Modulates Cytokine-Induced Global Gene Expression in Human Cervical Stromal Cells
Source: Front Genet. 2020 Sep 11;11:883. doi: 10.3389/fgene.2020.00883 (PMC7517718; doi:10.3389/fgene.2020.00883)
Supplement: Supplementary file 2 [file Table_2.XLSX]

## Sheet: Sheet1
TABLE S2. Gene Set Enrichment Analysis of top-ranked transcripts in cervical stromal fibroblasts stimulated with IL-1b for 4 hrs.
KEGG	Accession Number	Raw p-value	FDR	Genes Contributing to Core Enrichment
Cytokine - Cytokine Receptor Interaction	HSA04060	<0.01	<0.01	BMP2, CCL1, CCL11, CCL13, CCL2, CCL20, CCL5, CCL7, CCL8, CD40, CSF1, CSF2, CSF3, CX3CL1, CXCL1, CXCL10, CXCL11, CXCL2, CXCL3, CXCL5, CXCL6, CXCL9, EGFR, FAS, FLT1, IFNAR1, IFNAR2, IFNE, IFNGR1, IFNGR2, IL11, IL15, IL15RA, IL17RB, IL18R1, IL1A, IL1B, IL1RAP, IL4R, IL6, IL7R, INHBA, LIF, TGFB3, TNFRSF10B, TNFRSF11B, TNFRSF1B, TNFRSF9, TNFSF10, TNFSF13B, TNFSF15, TSLP, VEGFA
Chemokine Signaling Pathway	HSA04062	<0.01	<0.01	CCL1, CCL11, CCL13, CCL2, CCL20, CCL5, CCL7, CCL8, CX3CL1, CXCL1, CXCL10, CXCL11, CXCL2, CXCL3, CXCL5, CXCL6, CXCL9, GNG2, GNGT1, GRB2, IKBKB, JAK2, LYN, NFKB1, NFKBIA, NFKBIB, NRAS, PIK3CD, PIK3R3, PRKCD, RELA, STAT1, STAT5B, TIAM2, VAV2
Apoptosis	HSA04210	<0.01	<0.01	AKT3, APAF1, BCL2, BCL2L1, BID, BIRC2, BIRC3, CASP10, CASP3, CASP7, CFLAR, CYCS, FAS, IKBKB, IL1A, IL1B, IL1RAP, IL3RA, IRAK2, IRAK3, MYD88, NFKB1, NFKBIA, NGF, PIK3CD, PIK3R3, PPP3CC, RELA, RIPK1, TNFRSF10B, TNFSF10, XIAP
Toll-like Receptor Signaling Pathway	HSA04620	<0.01	<0.01	AKT3, CCL5, CD40, CXCL10, CXCL11, CXCL9, IFNA17, IFNAR1, IFNAR2, IKBKB, IKBKE, IL1B, IL6, JUN, MAP2K3, MAP3K8, MYD88, NFKB1, NFKBIA, PIK3CD, PIK3R3, RELA, STAT1, TAB2, TBK1, TICAM1, TICAM2, TLR2, TLR3, TLR4, TLR7, TRAF3
Complement and Coagulation Cascades	HSA04610	<0.01	<0.01	BDKRB1, BDKRB2, C3, C3AR1, C5AR1, CFB, F3, PLAT, PLAUR, SERPINE1
Hematopoietic Cell Lineage	HSA04640	<0.01	<0.01	CD38, CD44, CSF1, CSF2, CSF3, IL11, IL1A, IL1B, IL3RA, IL4R, IL6, IL7R, ITGA1, ITGA5
Jak-STAT Signaling Pathway	HSA04630	<0.01	<0.01	AKT3, BCL2L1, CCND2, CCND3, CSF2, CSF3, GRB2, IFNA17, IFNAR1, IFNAR2, IFNE, IFNGR1, IFNGR2, IL10RB, IL11, IL13RA2, IL15, IL15RA, IL3RA, IL4R, IL6, IL7R, IRF9, JAK2, LIF, MYC, PIK3CD, PIK3R3, PIM1, SOCS3, SPRY4, STAT1, STAT3, STAT4, STAT5A, STAT5B, TSLP, TYK2
Cell Adhesion Molecules (CAMs)	HSA04514	<0.01	<0.01	ALCAM, CADM1, CD274, CD40, CD58, CLDN1, HLA-DOB, ICAM1, ICOSLG, ITGB8, MPZL1, PDCD1LG2, SDC4, SELE, VCAM1
Proteasome	HSA03050	<0.01	<0.01	IFNG, POMP, PSMA1, PSMA2, PSMA3, PSMA4, PSMA5, PSMA6, PSMA8, PSMB10, PSMB2, PSMB4, PSMB7, PSMB8, PSMB9, PSMC4, PSMD11, PSMD12, PSMD14, PSMD7, PSME1, PSME2, PSME3
Arachidonic Acid Metabolism	HSA00590	<0.01	<0.01	CBR3, PLA2G4A, PTGES, PTGS2
Pather	Accession Number	Raw p-value	FDR	Genes Contributing to Core Enrichment
Apoptosis Signaling Pathway	P00006	<0.01	<0.01	AKT3, APAF1, ATF3, BCL2, BCL2L1, BIRC2, BIRC3, CASP10, CASP3, CASP7, CFLAR, CHUK, CYCS, DAXX, EIF2AK2, EIF2S1, FAS, HSPA1A, HSPA1B, HSPA1L, IKBKB, JUN, MAP2K3, MAP3K5, MCL1, NFKB1, NFKB2, NFKBIA, PIK3CD, PRKCD, REL, RELA, RELB, RIPK1, TNFRSF10B, TNFRSF1B, TNFSF10, TRAF2, XIAP
Inflammation Mediated by Chemokine and Cytokine Signaling Pathway	P00031	<0.01	<0.01	C5AR1, CCL11, CCL13, CCL2, CCL20, CCL5, CCL7, CCL8, CX3CL1, CXCL10, CXCL8, GNA15, GNG2, IFNAR1, IKBKB, ITPR2, JAK2, JUN, JUNB, NFATC1, NFATC2, NFKB2, NRAS, PIK3CD, PLA2G4A, PTGS2, RELA, RELB
Toll-like Receptor Pathway Signaling	P00054	<0.01	<0.01	CHUK, ELK1, IKBKB, IKBKE, IRAK3, JUN, MAP2K3, MAP3K8, MYD88, NFKBIA, NFKBIE, TANK, TBK1, TICAM1, TICAM2, TLR2, TLR3, TLR4, TLR7, TNFAIP3, UBE2N
Interleukin Signaling Pathway	P00036	<0.01	<0.01	AKT3, CHUK, CXCL8, ELK1, ELK4, IKBKB, IL10RB, IL11, IL13RA2, IL15, IL15RA, IL1A, IL4R, IL6, IRS2, MAPK6, MYC, NRAS, RPS6KA3, STAT1, STAT3, STAT4, STAT5A, STAT5B
Plasminogen Activation Cascade	P00050	<0.01	<0.01	MMP1, MMP13, MMP3, PLAT, PLAU, PLAUR, SERPINB2, SERPINE1
Blood Coagulation	P00011	<0.01	0.023503	F3, PLAT, PLAUR, SERPINB2, SERPINE1
Tetrahydrofolate Biosynthesis	P02742	<0.01	0.123205	GCH1
Fas Signaling Pathway	P00020	<0.01	0.132343	APAF1, CASP10, CASP3, CASP7, CFLAR, DAXX, FAS, JUN, MAP3K5
Ubiquitin Proteasome Pathway	P00060	<0.01	0.133228	MDM2, PSMC4, PSMD14, PSMD7, SMURF1, SMURF2, UBA2, UBA6, UBE2B, UBE2C, UBE2D3, UBE2E1, UBE2E2, UBE2L6, UBE2N, UBE2S, UBE3A, UBE3C
5-Arachidonoylglycerol Biosynthesis	P05726	0.0109091	0.143878	PLA1A
Gene Ontology - Molecular Function	Accession Number	Raw p-value	FDR	Genes Contributing to Core Enrichment
G Protein Coupled Receptor Binding	GO:0001664	<0.01	<0.01	CCL1, CCL11, CCL2, CCL20, CCL5, CCL7, CCL8, CX3CL1, CXCL1, CXCL10, CXCL11, CXCL2, CXCL3, CXCL5, CXCL6
Cytokine Activity	GO:0005125	<0.01	<0.01	CCL1, CCL11, CCL13, CCL2, CCL20, CCL5, CCL7, CCL8, CSF1, CSF2, CSF3, CX3CL1, CXCL1, CXCL10, CXCL11, CXCL2, CXCL3, CXCL5, CXCL6, CXCL9, ERAP1, FGF10, INHBA, NAMPT, SDCBP, TNFRSF11B, VEGFA
Chemokine Receptor Binding	GO:0042379	<0.01	<0.01	CCL1, CCL11, CCL2, CCL20, CCL5, CCL7, CCL8, CX3CL1, CXCL1, CXCL10, CXCL11, CXCL2, CXCL3, CXCL5, CXCL6
Chemokine Activity	GO:0008009	<0.01	<0.01	CCL1, CCL11, CCL2, CCL20, CCL5, CCL7, CCL8, CX3CL1, CXCL1, CXCL10, CXCL11, CXCL2, CXCL3, CXCL5, CXCL6
Receptor Binding	GO:0005102	<0.01	<0.01	ALCAM, ANGPTL1, APOL2, BID, C3, CADM1, CCL1, CCL11, CCL13, CCL2, CCL20, CCL5, CCL7, CCL8, CSF1, CSF2, CSF3, CX3CL1, CXCL1, CXCL10, CXCL11, CXCL2, CXCL3, CXCL5, CXCL6, CXCL9, DAXX, DLL4, DNAJA1, EDN1, EFNB1, ERAP1, EREG, FGF10, FGF13, GRB2, HBEGF, ICOSLG, IFNA17, INHBA, JAK2, MTSS1, MYD88, NAMPT, NRIP1, NUP62, OASL, SDCBP, STC1, TAPBP, TGFB3, TNFRSF11B, VEGFA, WNT5A, YWHAG
Cytokine Binding	GO:0019955	<0.01	0.00835148	IFNAR1, IFNAR2, IFNGR1, IFNGR2, IL10RB, IL13RA2, IL15RA, IL18BP, IL3RA, IL4R, IL7R, TNFRSF1B
GTP Binding	GO:0005525	<0.01	0.0122727	ARF6, ARL8A, ARL8B, GBP1, GBP2, GEM, GNL3, GTPBP1, GTPBP4, HBS1L, MX1, RAN, RHOB, RND3
Antigen Binding	GO:0003823	<0.01	0.0155133	IL7R, SLC7A5, TAPBP
Growth Factor Activity	GO:0008083	<0.01	0.0158231	AREG, CSF1, CSF2, CSF3, ERAP1, FGF10, FGF13, FGF18, INHBA, SDCBP
Carboxylesterase Activity	GO:0004091	<0.01	0.0409993	LIPG, MGLL, PLA1A, PLA2G4C, PNPLA8
