# Supplementary material for: Progesterone Receptor Signaling Selectively Modulates Cytokine-Induced Global Gene Expression in Human Cervical Stromal Cells
Source: Front Genet. 2020 Sep 11;11:883. doi: 10.3389/fgene.2020.00883 (PMC7517718; doi:10.3389/fgene.2020.00883)
Supplement: Supplementary file 3 [file Table_3.XLSX]

## Sheet: Sheet1
TABLE S3. Predicted upstream regulator activation status as determined by Ingenuity Pathway Analysis in cervical stromal fibroblasts stimulated with IL-1β for 4 hrs.
Upstream Regulator	Fold Change	Predicted Activation State	Activation z-score	p-value of overlap	Target molecules in dataset
IRF7		Activated	7.586	1.46e-41	APOBEC3G, BCL2L1, CASP4, CCL5, CCL8, CMPK2, CXCL10, DAXX, DDX58, DHX58, DNAJA1, GBP1, GBP3, GBP4, GBP5, HELZ2, HERC5, IFI35, IFI44, IFI44L, IFI6, IFIH1, IFIT1, IFIT2, IFIT3, IL15, IL15RA, IL33, IL4I1, IRF1, JAK2, MAP3K8, MICB, MX1, MX2, NAMPT, NMI, OAS1, OAS2, OAS3, OASL, PARP12, PARP14, PELI1, PHF11, PLSCR1, PMAIP1, PSMB8, PSMB9, PSME2, RIPK2, RSAD2, RTP4, SAMD9L, SAP30, STAT1, TAP1, TAP2, TLR4,…
RELA	2.72	Activated	6.843	9.47e-39	ADAMTS5, AHR, ALCAM, BCL10, BCL2, BCL2A1, BCL2L1, BIRC2, BIRC3, C3, CASP3, CCL11, CCL2, CCL20, CCL5, CD44, CFB, CTGF, CX3CL1, CXCL1, CXCL10, CXCL11, CXCL2, CXCL3, CXCL5, CXCL6, CXCL8, DIO2, DUSP1, EGLN1, EGR1, ELF3, ELN, ERAP1, F3, FAS, FGF10, FGF2, FMN2, GBP1, GCH1, HAS2, HIF1A, ICAM1, IER3, IFNGR2, IKBKE, IL15RA, IL1A, IL1B, IL32, IL6, IL7R, IRF1, JUN, KCNT2, KIT, LYN, MMP1, MYB, NAMPT, NFKB1, …
STAT1	3.49	Activated	6.141	2.23e-29	ALDH1A3, APOBEC3G, APOL6, BCL2L1, BTG1, C3, CASP2, CASP3, CASP4, CCL2, CCL5, CCND3, CD274, CFB, CH25H, CMPK2, CX3CL1, CXCL10, CXCL11, CXCL3, CXCL8, EGR1, EIF2AK2, FAS, FGF2, GBP1, GBP2, GBP3, GBP5, HERC6, HIF1A, ICAM1, IFI35, IFI6, IFIT1, IFIT2, IFIT3, IL15, IL15RA, IL1B, IL6, IRF1, JAK2, JUN, MX1, OAS2, OASL, PARP9, PDGFRB, PHACTR1, PMAIP1, PSMB8, PSMB9, PSME2, PTGS2, RARB, RSAD2, SLFN5, SMAD3, …
IRF1	6.45	Activated	5.668	1.37e-24	BCL2, CASP2, CASP3, CASP7, CCL2, CCL5, CD274, CFB, CTSS, CXCL10, CXCL11, CXCL8, DST, EIF2AK2, ERAP1, GBP2, IFI35, IFI44L, IFIH1, IFIT1, IFIT2, IFIT3, IFIT5, IL15, IL1B, IL6, IRF1, IRF2, JAK2, MX1, MYB, OAS1, OAS2, PDCD1LG2, PML, PSMB8, PSMB9, PSME2, PTGS2, RSAD2, STAT1, STAT3, TAP1, TAP2, TAPBP, TLR3, TNFSF10, TRIM21, VCAM1
IRF5		Activated	5.065	1.69e-17	CASP3, CCL5, CMPK2, CXCL10, CXCL11, CXCL2, DAPK2, DDX58, DHX58, IFI44, IFIH1, IFIT1, IFIT2, IFIT3, IL6, NAMPT, OAS1, OAS2, OASL, PARP12, PLSCR1, PMAIP1, PRDM1, RIPK1, RSAD2, SP110, STAT1, TNFSF10
IRF3		Activated	4.829	7.05e-23	B4GALT5, BIRC2, BIRC3, CCL2, CCL5, CLIC4, CMPK2, CX3CL1, CXCL1, CXCL10, CXCL8, DAXX, DDX58, DHX58, FST, GBP1, GBP5, HELZ2, IFI44, IFI6, IFIH1, IFIT1, IFIT2, IFIT3, IL15, IL1B, IL6, MMP3, NR3C1, OAS1, OAS2, OAS3, OASL, PARP12, PARP14, PHF11, PLAG1, PMAIP1, RSAD2, SAMD9L, SAP30, STAT1, TAP1, TFAP2C, TLR3, TLR4, TNFAIP3, TPST1, TSLP, USP18
NUPR1		Activated	4.778	1.48e-17	ABL2, ADCY9, ADM, ARHGEF26, ASPM, ATF3, ATP8B1, BCL9, BTG1, CASP2, CITED2, COL3A1, CROT, CTPS2, CXCL3, CXCL5, CXCL8, DUSP5, EGLN1, EREG, ESPL1, ETS1, ETV6, FAM111A, FHL2, FZD8, GBP2, GCH1, GK, GPSM2, GSTA4, HBEGF, HIST1H2AI, HIVEP3, HK2, HLTF, IFIT2, IRS2, LHFPL2, LIF, MEGF9, MGLL, MKL2, MMD, MMP10, MMP12, MT1X, MX2, MXD1, NR1D1, NR1D2, OSGEPL1, PARP9, PER3, PFKFB3, PIK3R1, PLK3, PMP22, RASAL2, R…
NFATC2	3.4	Activated	4.672	6.95e-16	CASP3, CFLAR, CITED2, CMPK2, CXCL10, CXCL3, DAXX, FAS, GBP4, HELZ2, IFIT2, IFIT3, IL15, INHBA, IRF1, JARID2, MAF, NFATC1, NFKBIZ, NMI, OASL, PELI1, PLAT, PLK2, PML, PTGS2, PTPN1, RCAN1, REL, RGS2, RSAD2, S100A3, SELE, SLCO3A1, STAT1, STAT5A, TLE4, TLR3
SMARCA4		Activated	4.451	4.94e-15	ACSL5, AHR, AIM1, ALDH1A3, ANGPTL2, APOBEC3G, APOL3, BCL2A1, C8orf4, CCL2, CD44, CDKN2B, COTL1, CSF1, CTGF, CTSS, DDX18, DUSP6, EFNB1, EGR1, EREG, F3, FABP4, FADS3, FAS, FHL2, GBP1, GCLC, ICAM1, IER3, IFI30, IFIT1, IL15RA, IL1B, IL6, IL7R, INHBA, IRF1, ITGA3, JUN, KDM6B, KIF1BP, KIT, LDB1, MAFF, MICB, MMP1, MT1H, MT1L, MXD1, MYB, NAP1L3, NFKB2, NFKBIZ, NR2F2, NRP2, PDE4B, PDP1, PER3, PLAT, PLAUR,…
NFKBIA	84.12	Activated	4.373	4.18e-36	ADAMTS5, AMPD3, BCL2, BCL2A1, BCL2L1, BID, BIRC2, BIRC3, C3, CASP4, CCL11, CCL2, CCL20, CCL5, CD82, CFLAR, CH25H, CHI3L2, COL3A1, CSF1, CSF3, CX3CL1, CXCL1, CXCL10, CXCL11, CXCL2, CXCL3, CXCL6, CXCL8, CYP7B1, DCN, DUSP6, ERAP1, EREG, ESM1, F3, FAS, FGF2, FHL2, GBP2, GBP3, GCH1, HIF1A, HK2, HOXA10, ICAM1, IER3, IFI6, IL15, IL15RA, IL1A, IL1B, IL33, IL6, IL7R, IRF1, ITGA3, JUN, KLF5, LIF, LITAF, MM…
NFKB1	79.97	Activated	4.347	5.63e-26	BCL2, BCL2A1, BCL2L1, BIRC3, CCL11, CCL2, CCL20, CCL5, CD82, CFB, CSF1, CX3CL1, CXCL10, CXCL11, CXCL2, CXCL3, CXCL8, DICER1, DLL4, DUSP1, EGFR, EGR1, ELF3, FAS, GBP1, GJA1, HAS2, ICAM1, ICOSLG/LOC102723996, IER3, IFNGR2, IKBKE, IL1B, IL6, IRF1, KCNT2, MAP3K8, MMP10, MMP3, MYB, NFKB1, NFKB2, NFKBIA, NFKBIB, NMI, PLK3, POU2F2, PTGS2, PTX3, PXN, RELA, RELB, SDC4, SELE, SOD2, STAT1, TNFAIP3, TNFSF10,…
HIF1A	6.83	Activated	4.346	3.96e-15	ACO1, ADAM17, ADAMTS1, ADM, BCL2, BCL2L1, BHLHE41, BID, BIRC2, CD274, CD44, CITED2, CLDN1, CTGF, CXCL2, CXCL3, CXCL8, DLL4, EGFR, EGLN1, EREG, ETS1, FHL2, FZD2, GJA1, HIF1A, HIST1H2AC, HK2, HOXA13, IL1A, IL1B, IL6, IRS2, ITGA1, JUN, JUP, KIAA1217, MAFF, MITF, MMP1, NBN, NR4A3, PFKFB3, PIM2, PLAUR, PMAIP1, PTGS2, QKI, RELA, SDC4, SERPINE1, SLC25A37, SLC2A1, SLC40A1, SOD2, ST3GAL1, STAT3, TGFB3, TN…
ECSIT		Activated	4.254	2.65e-18	CD44, CD83, CFLAR, CXCL8, IER3, IL1B, IL6, NFKB1, NFKB2, NFKBIA, NFKBIE, NR4A2, PLAUR, PTGS2, RELB, SOD2, STAT5A, TNFAIP3, TRAF1
HMGB1		Activated	4.051	1.62e-10	CASP3, CCL2, CCL20, CCNG1, CD83, CXCL3, CXCL5, CXCL8, HIF1A, ICAM1, IFIT1, IL1A, IL1B, IL6, MMP1, MMP3, PTGES, PTGS2, RELB, SELE, TLR4, VCAM1
MTPN		Activated	3.793	6e-07	BCL2, BCL2A1, BCL2L1, CASP3, CASP7, CCND3, FAS, FBLN1, IL6, JUN, MMP3, NFKB1, PLAT, RELA, SERPINE1, TGFB3, TNFSF10, VCAM1
CTNNB1		Activated	3.669	2.59e-14	ABCC1, ADAM17, AHR, AIM1, AKAP13, ALCAM, ALDH1A1, ALDH1A3, ALDH3A2, BCL2, BCL2L1, CADM1, CASP7, CCL7, CD44, CDKN2B, CNN2, COL4A1, CTGF, CXCL8, CYP51A1, CYP7B1, DIO2, DKK1, DLL4, EGFR, EHD1, EMX2, EPHB3, F2R, FABP4, FAM126A, FAS, FGF5, FOXC1, FST, FSTL3, GCH1, GJA1, HDGF, ID4, IL1B, ITGA1, JMY, JUN, KLF5, LAP3, LRP6, MAP3K5, MEOX1, MITF, MMP1, MMP3, MT1L, NFATC1, NRG1, NRP2, NUMB, P2RX7, PDE4B, PI…
EGR1	-3.81	Activated	3.591	4.41e-10	ATF3, CASP3, CASP7, CCL2, CD44, CSF1, CXCL2, CXCL3, CXCL6, CXCL8, EGFR, EGR1, F3, FAS, FGF2, ICAM1, IL1B, JUN, MXD1, MYB, MYBL1, NFKB1, PTGES, PTGS2, PTPN1, SERPINE1, SGK1, SOD2, TGFBR2, TLR4, TNFSF10, VCAM1, VEGFA
REL	50.73	Activated	3.562	9.56e-13	ACSL4, AGPS, AHR, BCL2, BCL2A1, BCL2L1, CCL2, COTL1, CXCL10, CXCL8, DDX18, F3, FAS, ICAM1, IER3, IL6, JUN, JUP, MAP3K8, NFATC1, NFKB1, NFKB2, NFKBIA, NR4A3, PARP14, PLK2, PMAIP1, REL, RELA, RELB, RSAD2, SASS6, SH2B3, SLC25A27, SOD2, SPIN1, STAT3, STAT5B, TNFAIP3, TNFRSF10B, TNFSF13B, UBE2Z, ZHX3
CREB1		Activated	3.511	3.71e-11	ADM, ADORA2A, AKAP13, AKAP8L, ALAS1, ANGPTL2, APOLD1, ARHGAP35, ATF3, BCL2, BCL2L1, CAMK1D, CCND3, CH25H, CSRP2, CXCL2, CXCL8, CYP51A1, DIO2, DUSP1, EGR1, ERRFI1, ETV6, FAM46A, FAM65B, FGF13, GEM, HAS2, HERPUD1, HMGCS1, HSD11B1, IER3, IL1B, IL6, INHBA, IRS2, JUN, KDELR3, KLF5, LITAF, MCTP1, MFSD2A, MMP1, MTSS1, NR4A2, NR4A3, NRP2, PLAT, PNO1, PSEN1, PTGS2, RASGEF1B, RGS2, RUNX1T1, SAT1, SCD, SGK1…
PPRC1	2.57	Activated	3.491	1.42e-09	CCL20, CLDN1, CXCL8, DDIT4, DUSP5, ERRFI1, ESM1, GK, HK2, IL1A, KRT34, LAMB3, NAMPT, NFKBIZ, PTGS2, RND3
FOXL2	-2.96	Activated	3.46	3.6e-14	ATF3, BCL2A1, CCL20, CH25H, CXCL2, CXCL3, FST, GPRC5B, ICAM1, IER3, INHBA, LIF, MAFF, NFATC2, NR4A3, OSR2, PTGS2, RGS2, SERPINB2, SMAD6, SOD2, SPRY1, TNFAIP3
JUN	4.3	Activated	3.378	2.96e-22	ALAS1, ANGPTL2, ATF3, BCL2A1, BCL9, BIRC2, BIRC3, BTG1, CCL2, CCL8, CCND3, CD274, CD44, CFLAR, CSF1, CTGF, CX3CL1, CXCL1, CXCL10, CXCL3, CXCL5, CXCL8, CYGB, CYP7A1, DICER1, DIO2, DKK1, DUSP1, EGFR, EIF4A1, EREG, F3, FABP4, FAS, FGF2, FOXC1, GCLC, GJA1, GTF2B, ICAM1, IL1A, IL1B, IL6, IL7R, IRS2, ITGB8, JUN, LIF, LPAR1, MMP1, MMP10, MMP12, MMP3, MT2A, MYB, NFATC1, NFKBIA, NFKBIZ, NGF, OXTR, PLA2G4A…
EIF4E		Activated	3.339	3.01e-05	BCL2, BCL2L1, BIRC2, DAXX, EGFR, EREG, FGF2, FGF5, GRB2, HIF1A, IL15RA, INSIG1, MMP3, NFKBIA, NRAS, PLAUR, POLR3D, RHOG, SASS6, SKP2, TP53BP2
ATF4		Activated	3.224	8.53e-09	ARHGAP24, ATF3, CCL2, DDIT4, GCH1, HERPUD1, IL6, JUN, KLF9, MT2A, MTHFD2, PMAIP1, PMP22, PRRX2, PSEN1, PTGS2, PTX3, SLC38A2, SLC7A1, SLC7A5, SSBP2, STAT3, TNFRSF10B, TNFRSF11B, VEGFA, WARS, XRCC1
PDX1		Activated	3.215	8.28e-10	ARL4D, ATF3, CAT, CD44, COL3A1, CROT, CX3CL1, CXCL2, DUSP5, DUSP6, EGR1, F3, FGF2, FGF5, GCH1, IER3, IL1B, IL6, INSIG1, IRS2, JUN, LRRC49, LXN, MITF, NFKB1, PDE4B, PMAIP1, RHOBTB1, RSAD2, SLC2A1, SLC6A6, TCF7L2, TXNIP
EZH2		Activated	3.051	1.36e-11	AADAT, ATF3, BCL2, BIRC3, C15orf48, C3, CCL5, CCND3, CD82, CDK6, CDKN2B, COL4A1, CRISPLD2, CSF3, CX3CL1, CXCL1, CXCL10, CXCL11, CXCL2, CXCL8, DKK1, EGFR, EGR1, FBLN1, FGF5, HOXA10, HOXA11, ICAM1, ICOSLG/LOC102723996, IL6, ITGA1, NCOA7, NFKBIA, OXTR, PARP12, PIM2, PLA2G4A, PRICKLE1, PTGES, PTGS2, RNF19B, TBX3, TMEM200A, TRIM38, UBD, WTAP
STAT4		Activated	3.05	7.92e-08	AKAP8L, ARL5B, ARMCX1, BCL2, BCL2L1, C3, CCL2, CXCL10, CXCL2, CXCL3, DAPK2, ERRFI1, GJA1, H3F3A/H3F3B, IER3, IFIH1, IFIT2, IL6, IRF1, KDM6B, KLF9, MAP3K8, PRDM1, PYGL, SAT1, SELE, SERPINE1, SMPDL3A, SMURF2, STAT1, TGFB3, TSPAN5, VEGFA, WHSC1L1
TP63		Activated	2.991	4.15e-16	ADAMTS1, ADM, AHR, ALDH1A3, APC, BCL2L1, CASP3, CCND3, CCNG1, CD82, CDK17, CDK6, CDKN2B, CITED2, COL4A1, CXCL8, DDB2, DDIT4, DICER1, DKK1, DST, DUSP6, EFNA4, EGFR, F2R, F3, FAS, FST, HBEGF, HK2, IER3, IL1B, IL1RAP, IL6, ING1, INHBA, ITGA3, ITGA4, ITGB8, LYN, MAFF, MAP2K3, MIR155HG, MLPH, MYB, PCNXL2, PIK3R3, PMAIP1, PNPT1, PTPN12, RBBP8, REL, RELA, SERPINB2, SERPINE1, SH2B3, SMURF2, TNC, TNFAIP8,…
NOTCH1		Activated	2.975	4.26e-07	ANGPT1, BCL2, BCL2L1, BIRC2, BIRC3, CCND3, CD44, CD82, CFLAR, CTGF, CXCL8, DKK1, DLL4, EGFR, ESM1, FGF2, ICAM1, IL6, IL7R, IRF1, MMP1, NFKB1, NR2F2, NRG1, PDGFRB, PTGS2, REL, RELA, RELB, RND3, SERPINE1, TGFBR2, TSLP
IFI16		Activated	2.963	3.73e-06	CCL2, CCL20, CCL5, CXCL10, CXCL8, DDX58, ICAM1, IL1B, IL6, IL7R, MTHFD2, NFKBIA, OAS1, SELE, VCAM1, XRCC1
CREBBP		Activated	2.961	7.78e-18	ADORA2A, ALAS1, ANGPT1, ARHGAP24, BCL2, BDKRB2, CAMK1G, CAMK2G, CARD6, CCL5, CCND3, CD44, CDC42EP3, CNN3, CRISPLD2, CSF1, CXCL10, CXCL8, CYP7A1, DGKE, DHRS3, EGR1, EPSTI1, FABP4, FGF2, FNDC3B, FRMD4A, GLCCI1, GNG2, HAS2, HMGCS1, HSD11B1, IL6, IL7R, IRF1, JUN, JUP, MAF, MAP3K8, NPAS2, NR3C1, NR4A2, NR4A3, OAS3, PDGFRB, PSMB9, PTGS2, RASA3, RGS2, RSAD2, RTP4, SDC4, SELE, SERPINE2, SIN3A, SLC43A1, T…
ARNT		Activated	2.947	0.000775	ADAM17, ADM, AHR, BCL2, BHLHE41, CITED2, CLDN1, CSF3, GAS1, HIF1A, HK2, IRS2, PGM2, SERPINE1, SLC2A1, VEGFA
STAT2		Activated	2.912	2.31e-13	BCL2, CCL5, CXCL10, CXCL8, GBP1, IFI35, IFI6, IFIT1, IFIT2, IFIT3, IL6, IRF1, MX1, OAS1, OAS2, PSMB8, RSAD2, TNFSF10, USP18, WARS
FOS		Activated	2.886	7.8e-14	ABCC1, AFF4, AGPS, AGTR1, ALAS1, ALDH1A3, ASAP1, ATF3, ATF7IP, B4GALT1, BCL9, CADM1, CASP3, CAT, CCL2, CCNG1, CD44, CFLAR, CSF3, CTGF, CXCL8, DAPK2, DIO2, EEA1, EGR1, EREG, ESM1, F3, FABP4, FGF2, FOXC1, GAS1, GJA1, GPSM2, HAS2, ICAM1, IL1A, IL6, IRS2, JUN, MMP1, MMP10, MMP3, MT1A, MT2A, MXD1, NFATC1, NGF, NR3C1, NRIP1, OXTR, PCNX, PDPN, PLA2G4A, PLAT, PLAUR, PLK2, PRDM1, PTGS2, PTPN12, QKI, RIPK1…
XBP1	8.58	Activated	2.805	8.82e-05	ALG2, BCL2, BLZF1, CAT, COG3, CXCL2, CXCL8, DNAJB9, EIF2AK3, ETS1, FAS, HERPUD1, HSPA13, ICAM1, IL6, KDELR3, MGAT2, PIGA, PRDM1, RELA, SEC23B, SMC3, SRP19, TOP1, VCAM1, XBP1
SP1		Activated	2.799	7.29e-20	ADAMTS1, ADH5, AGTR1, ALDH3A2, ATF3, B4GALT5, BCL2, CASP3, CAT, CCL2, CCL20, CCL5, CCND3, CDK6, CDKN2B, CITED2, CTGF, CXCL10, CXCL3, CXCL5, CXCL8, CYP51A1, CYP7B1, DLC1, EGFR, EGR1, EIF2AK2, EREG, F2R, F3, FAS, FGF10, FGF2, GJA1, HAS2, HIF1A, HK2, ICAM1, ID4, IFNGR1, IL15, IL1A, IL1B, IL4R, IRF1, JUN, KCNA3, KIT, MMP1, MYBL1, NCOA3, NFKBIA, P2RX7, PDGFRB, PLA2G4A, PLAUR, PMAIP1, PPARD, PSIP1, PTG…
IRF6		Activated	2.778	1.22e-05	ADAMTS5, CCL2, CXCL8, IL1B, IL6, NR4A2, PTGES, PTGS2, SLC7A2, SOD2, TLR4
NFATC1	2.03	Activated	2.759	0.00164	AHR, FAS, ICAM1, IL33, IL6, ITPR2, NFATC1, PTGS2, RCAN1, TNFSF10, VCAM1
MSC	23.58	Activated	2.673	2.57e-06	AMPD3, CCL2, DDX60, EPSTI1, FABP4, GPAT3, IFI44, IFI44L, IFIT1, IL17RB, PDP1, POU2F2, TRIB1, XAF1
TGIF1		Activated	2.58	1.35e-05	CXCL1, CXCL2, CXCL3, CXCL8, IL1B, IL6, RARB
ETS2		Activated	2.577	0.00794	BCL2L1, CSF3, ICAM1, JUN, MMP1, MMP3, PRIM2, PSEN1, TGFBR2
TP53		Activated	2.511	6.96e-30	ABCC1, ABHD4, ACSL3, ADH5, AGTR1, ANGPT1, APC, APOL1, ARHGEF2, ASPM, ATF3, BCL2, BCL2A1, BCL2L1, BDKRB2, BHLHE41, BID, BIRC2, BIRC3, BLZF1, BTG1, CARHSP1, CASP2, CASP3, CASP4, CAT, CCL2, CCND3, CCNG1, CCNL1, CD44, CD47, CD82, CDC42EP3, CFLAR, CITED2, CLIC4, CNN2, CNN3, COL3A1, COL4A1, CSF1, CTGF, CX3CL1, CXCL1, CXCL8, CYP51A1, DDB2, DDIT4, DICER1, DKK1, DLC1, DRAM1, DUSP1, DUSP5, DUSP6, EDA2R, EG…
FOXO1		Activated	2.47	1.49e-12	ACSL5, ALAS1, ASPM, BCL2, BCL2A1, BID, BIRC3, CASP2, CAT, CCL20, CDC42EP3, CDKN2B, CFLAR, CITED2, CTGF, CXCL10, CXCL8, CYP7A1, DDIT4, EGR1, FABP4, FAM65B, FAS, GPD2, ICAM1, IER3, IL15, IL1B, IL6, IL7R, IRS2, ITGA3, JUN, MMP1, MMP3, NAMPT, NFATC1, NKX3-1, PDK4, PIK3IP1, PLSCR1, PRDM1, PSMB8, RELA, SCD, SERPINB2, SERPINE1, SESN3, SGK1, SOD2, STAT5B, TNFSF10, TRAF1, TXNIP, VCAM1
EPAS1		Activated	2.468	1.04e-07	ADM, BCL2, BIRC3, CAT, CITED2, CLDN1, CTGF, CXCL2, CYP51A1, EGFR, GJA1, HIF1A, HIST1H2AC, HMGCS1, IL6, IRS2, MAFF, PFKFB3, SERPINE1, SLC11A2, SLC2A1, SLC40A1, SLC7A5, SOD2, TGFB3, TNFAIP3, TNFRSF11B, TNFSF15, TRIM21, UGP2, VEGFA
RORC		Activated	2.36	0.000386	ATP1B1, CCL20, CCL5, CXCL2, CXCL3, CYP7B1, ELOVL7, HIF1A, IL1A, IL1B, IL4I1, IL6, NNMT, NOCT, PPP1R3C, REL, SLC16A7, SLC41A2, SLC7A2, VEGFA
TCF7L2	-2.96	Activated	2.335	7.44e-05	ACSL3, ADAMTS4, ALDH3A2, ATP8B1, CARHSP1, CLDN11, CTGF, CYP51A1, CYP7A1, DOCK10, EGFR, FRMD4A, GAB1, GLTP, HIPK2, ID4, IL1RAP, IRS2, MAP7, MMP1, PELI1, PIGA, PLAT, PLEKHG1, PRICKLE1, QKI, RASGEF1B, RHOG, SECISBP2L, SMURF1, SYDE2, TMEM2, TRIM59, VEGFA, YPEL2
JUNB		Activated	2.313	1.11e-06	AGTR1, ATF3, C3, CD274, CD82, CXCL2, CXCL3, DUSP1, IL6, INHBA, LPAR1, MMP1, MMP10, MMP3, PLAUR, RELB, SCD, SERPINB2, SERPINE1, SGK1, SLC7A1, TBX3
NCOA1		Activated	2.274	1.58e-05	AHR, C3, CHD9, CYP7A1, FABP4, FGF2, HAS2, IL6, NCOA2, NFKBIA, NFKBIZ, NOCT, OLR1, PPARD, RARB, SERPINE1, SLC2A1, TLE1
PML	3.69	Activated	2.255	1.5e-05	ACSL4, CAT, CDKN2B, DNAJB9, EGFR, FAS, IL1B, JUP, MAF, MAFF, MMP10, NR3C1, PDK4, PSMB8, PSMB9, SCD, TAP1, TAP2, TNFAIP3, TXNRD1
POU5F1		Activated	2.239	4.49e-08	AHR, ANGPT1, BCL10, BCL2, BCL2A1, BID, BIRC2, BIRC3, BMPER, CARD6, CASP10, CASP2, CASP3, CASP7, CXCL10, DUSP1, DUSP5, FAS, FGF5, GBP3, GBP4, IER5, INHBA, JARID2, NAIP, PCDH18, PMAIP1, RIPK2, SIRPA, TBX3, TGFB3, TNFRSF10B, TNFRSF11B, TNFRSF19, TNFSF10, TP53BP2, TRAF3, TWIST2, TXNRD1, USP18, VEGFA, WLS
CEBPD		Activated	2.222	0.000198	BCL2A1, C3, CCL20, CXCL1, CXCL3, CXCL8, FABP4, IKBKE, IL1B, IL6, MITF, MMP3, NGF, PTGS2, TNFAIP6
ACTN4		Activated	2.219	0.000115	CCL2, CXCL8, IL1B, MMP1, MMP3
CARM1		Activated	2.219	0.00364	C3, CSF3, CXCL3, GCLC, ICAM1, MMP3, PTGES
NCOA3	2.38	Activated	2.216	0.000259	AHR, BCL2, FGF2, HK2, IRF1, MTA3, NCOA3, NFKBIA, PPARD, PTGS2, RARB, SLC2A1
RELB	3.57	Activated	2.215	1.39e-09	BCL2, BCL2L1, BIRC3, CCL11, CCL20, CXCL8, ICOSLG/LOC102723996, IL1B, IL6, MAP3K8, MYB, NFKB2, NFKBIA, NFKBIB, PRDM1, PTGS2, RELB, SOD2, TRAF3
DDIT3		Activated	2.208	1.14e-05	ATF3, BCL2, CASP4, CXCL8, IL6, IRAK2, SELE, STAT3, STAT5A, TENM4, TNFRSF10B, WARS, XBP1
HOXB7		Activated	2.201	0.000115	ANGPT1, CXCL1, CXCL8, FGF2, VEGFA
CEBPA		Activated	2.184	1.01e-08	ADH1B, BCL2, BCL2A1, BTG1, C3, CCL20, CSF1, CSF3, CXCL8, CYP7A1, DDX21, EMX2, EPHX1, FABP4, G0S2, GABPB1, GAS1, GBP1, GCH1, GJA1, HAS2, HSD11B1, ICAM1, IER3, IFI6, IL6, IRS2, JUN, KLF5, LITAF, MT2A, NFATC1, NFATC2, NR4A2, OAS2, OLR1, OXTR, PPARD, PPP1R3C, PRDM1, PTGS2, PTX3, QKI, RGS2, SCD, SERPINB2, SERPINE1, SMPDL3A, SOD2, TNFAIP6, TNFRSF19, TNFSF10, TRIB1, TUBB2A
EP300		Activated	2.178	6.94e-15	ADORA2A, ANGPT1, ARHGAP24, BCL2L1, BDKRB2, CARD6, CCL2, CCND3, CDC42EP3, CDKN2B, CFLAR, CNN3, CRISPLD2, CXCL3, CXCL8, CYP7A1, DGKE, DHRS3, DUSP1, EGR1, EPSTI1, FABP4, FNDC3B, FRMD4A, GLCCI1, GNG2, HSD11B1, IL15RA, IL6, IL7R, JUN, JUP, MAF, MAP3K8, MMD, MMP1, NKX3-1, NPAS2, NR3C1, OAS3, OLR1, PDGFRB, PDK4, PLA2G4A, PSEN1, PTGS2, RARB, RASA3, RSAD2, RTP4, SDC4, SELE, SKP2, SLC43A1, SMAD6, SOD2, TGF…
STAT3	2.31	Activated	2.083	7.81e-39	ADM, AHR, ALDH1A1, BCL2, BCL2L1, CASP3, CASP7, CAT, CCL11, CCL2, CCL20, CCL5, CD274, CD83, CFB, CFLAR, CMPK2, COL3A1, CSF3, CTGF, CX3CL1, CXCL10, CXCL2, CXCL3, CXCL6, CXCL8, DKK1, EGR1, EIF2AK2, F3, FAS, FGF2, FST, GBP2, GBP3, GBP5, GJA1, HAS2, HERC5, HERC6, HIF1A, HK2, HOXA10, ICAM1, IFI30, IFI35, IFI44, IFI6, IFIH1, IFIT1, IFIT2, IFIT3, IFIT5, IKBKE, IL1B, IL4R, IL6, IRF1, JAK2, LIF, MAF, MITF,…
NFKBIE	10.03	Activated	2	4.26e-09	CCL2, CSF3, CXCL3, CXCL8, ICAM1, LIF, SELE, VCAM1
RSF1		Activated	2	4.92e-05	BCL2, BCL2L1, CFLAR, PTGS2
TSC22D1		Activated	2	0.000314	CXCL8, IL1B, IL6, SERPINE1
ARID3B		Activated	2	0.0006	CASP10, CASP7, TNFRSF1B, TNFSF10
EIF4G2		Activated	2	0.00164	HIF1A, JUN, PLAT, SERPINE2
PIAS4		Inhibited	-2	0.00033	CXCL2, IL1B, IRF1, ITGB8, SERPINE1
ZNF217	2.34	Inhibited	-2.138	0.0202	ADM, ATL1, CCL2, CDKN2B, FRK, GPRC5A, PLAT, RCAN1, SEC14L2
CDKN2C		Inhibited	-2.164	0.000202	CCL2, CDKN2B, GRB2, MMP3, PTCH1
CNOT7		Inhibited	-2.219	7.3e-14	CLDN1, CMPK2, HERC6, IFI35, IFI44L, IFI6, IFIT5, OAS1, OAS2, OAS3, PARP12, PLSCR1, PSMB8, SP110, STAT1, TAP1, TAP2
DACH1	-2.14	Inhibited	-2.226	5.44e-06	CXCL3, CXCL8, EGR1, FGF2, FGF5, IL6, JUN, MMP3, PTGS2, SERPINE1, TNFAIP3
NR1H2		Inhibited	-2.285	0.000253	C3, CCL5, CSF3, CXCL10, CYP7A1, DIO2, HSD11B1, IL1B, IL6, NFKBIA, PTGS2, RARB, SCD, VEGFA
TSC22D3		Inhibited	-2.327	5.44e-06	BCL2, CCL2, CCL5, CXCL8, DUSP1, ICAM1, IL1B, IL6, NFKB1, PTGS2, SELE
DAXX	2.35	Inhibited	-2.433	0.000161	BCL2, CASP10, CASP3, IL6, MMP1, SERPINE1
GPS2		Inhibited	-2.496	7.67e-08	ASAP1, CCL20, CDK6, CXCL10, CXCL8, CYP7A1, DHRS3, HIVEP2, MCTP1, NFKBIA, RNF144B, SGK1, VCAM1, ZNF703
RCAN1	12.26	Inhibited	-2.583	4.76e-05	CXCL8, F3, ICAM1, IL6, PTGS2, RCAN1, SELE, VCAM1
BCL3		Inhibited	-2.593	1.22e-05	CCL5, CD82, CXCL10, CXCL3, CXCL8, ICAM1, IL1B, IRF1, JUN, PDK4, PLAUR
BCL6		Inhibited	-2.736	2.27e-07	ALCAM, BCL2, BCL2A1, BCL2L1, CCL2, CD44, CXCL10, DUSP6, FAS, FGF2, IL4R, IL6, IL7R, ITGA3, LITAF, MAF, MIR155HG, MITF, MYB, NFKB1, PRDM1, RAD50, SERPINE1, SMC3, XBP1
RPSA		Inhibited	-2.809	7.16e-13	CCL5, CSF3, CXCL3, DUSP1, GBP3, GBP4, IL1A, IL1B, IL6, PTGS2, REL, RELB, STAT1, TAP1, TLR4, TRAF1
TFAP2A		Inhibited	-2.867	1.67e-05	ALCAM, BCL2, BCL2L1, BIRC3, CXCL1, CXCL2, EGFR, EREG, F2R, GEM, MT2A, PLAUR, PPARD, SESN3, SOD2, VEGFA, XRN1
ZFP36		Inhibited	-2.95	3.45e-07	BIRC3, CTSS, CXCL2, CXCL3, HIF1A, ICAM1, IER3, IL1A, IL1B, IL6, MXD1, PRDM1, PTGS2, VCAM1
NEUROG1		Inhibited	-3.153	8.17e-08	C3, CD82, COL3A1, CXCL1, F2RL2, FAM198B, FAM65B, GFPT2, HAS2, IL6, INHBA, LCP1, LRIG1, PAPPA, PLK2, SLC43A3, SQRDL
PRDM1	5.17	Inhibited	-3.339	5.7e-10	BCL2A1, CCL20, CLDN1, CRISPLD2, CSF3, CXCL2, CXCL3, CXCL6, DDIT4, DUSP16, ERAP1, FZD2, GPAT3, GPR84, IL1A, IL1B, IL6, ITGA4, MIR155HG, MSC, MT2A, NFATC1, PCDH18, PLA2G4A, PMAIP1, PRDM1, PSMB8, RSAD2, SLC25A37, SMAD3, TAPBP, TNFAIP6, TNFSF10, TNFSF13B, TRIB1, TRIM38, UBE2E3, XBP1
KLF2		Inhibited	-3.406	7.45e-09	ADM, CCL2, CCL5, CCND3, COL4A1, CTGF, CXCL2, CXCL8, ELN, F3, FABP4, FBLN1, FGF5, HIF1A, ICOSLG/LOC102723996, IL1B, IL6, MAP3K5, MT2A, NFKBIA, PLPP3, PTGS2, SERPINE1, SLC2A1, SMURF2, STAT1, TFPI2, VCAM1
RBPJ		Inhibited	-3.695	7.21e-09	CD44, CSF1, CSF3, DLL4, DUSP1, ETS1, FGF10, FGF13, FGF2, FGF5, HAS2, IL1B, IL6, IL7R, INHBA, JUN, LIF, MAP2K3, MMP3, NFATC1, NFKB1, NGF, POGLUT1, PRDM1, TGFB3, TNC, VEGFA
GFI1		Inhibited	-3.724	1.62e-14	CFLAR, CSF1, CXCL8, DDB2, EIF2AK2, F2R, GJA1, ICAM1, IL1A, IL1B, IL6, IL7R, IRAK2, IRF1, JUN, LPAR1, NFKB1, NFKB2, NFKBIA, RASGRP1, REL, RELA, RELB, RIPK1, RIPK2, SMAD3, STAT1, TBK1, TRAF3
MEOX2		Inhibited	-4.001	2.52e-15	ANGPT1, CCL2, CCL20, CXCL1, CXCL2, CXCL3, CXCL6, CXCL8, F3, FGF2, HBEGF, ICAM1, ID4, IL6, MMP10, PTX3, SELE, TNFAIP3, TRAF1, VCAM1
TRIM24		Inhibited	-5.356	1.5e-19	CMPK2, CXCL10, DDX58, DDX60, DHX58, EPSTI1, GBP2, GBP3, GBP4, HERC6, IFI35, IFI44, IFIH1, IFIT2, IFIT3, IFNGR1, IFNGR2, IRF1, JAK2, NMI, NUMA1, OAS1, OASL, PARP12, PHF11, PSMB8, PSMB9, RTP4, SAMD9L, SERPINE1, STAT1, TAP1, TRAFD1, USP18, VEGFA
NKX2-3		Inhibited	-5.975	1.18e-26	ACO1, ADM, APOBEC3G, BTG1, C8orf4, CD38, CMPK2, CX3CL1, CXCL8, DDX58, DDX60, DDX60L, DHX58, EIF2AK2, FAM198B, FAM46A, FGF2, GBP1, GBP2, GCH1, GJD3, HELZ2, IL7R, LAP3, MCTP1, MT1M, NR2F1, PARP12, PARP14, PARP9, PLA1A, PLSCR1, PMAIP1, PNPT1, PRSS12, PSMB8, PSMB9, PTGS2, RTP4, SAMD9, SAMD9L, SERPINE2, SLC25A28, SLC40A1, SNCAIP, SP110, STAT1, TAP1, TAP2, TFPI2, TRIM21, UACA, UBE4B, USP18, USP41, VCAM…
