# Supplementary material for: Progesterone Receptor Signaling Selectively Modulates Cytokine-Induced Global Gene Expression in Human Cervical Stromal Cells
Source: Front Genet. 2020 Sep 11;11:883. doi: 10.3389/fgene.2020.00883 (PMC7517718; doi:10.3389/fgene.2020.00883)
Supplement: Supplementary file 5 [file Table_5.XLSX]

## Sheet: Sheet1
TABLE S5. Differentially-expressed genes analyzed by microarray in cervical fibroblasts stimulated with progesterone for 4 hrs.
Gene Symbol	Description	Fold Change	FDR p-value
SPARCL1	SPARC-like 1 (hevin)	18.66	0.078345
OMD	osteomodulin	7.3	0.010002
IMPA2	inositol(myo)-1(or 4)-monophosphatase 2	6.39	0.00956
ADH1B	alcohol dehydrogenase 1B (class I), beta polypeptide	5.36	0.00611
FKBP5	FK506 binding protein 5	4.13	0.021679
CRISPLD2	cysteine-rich secretory protein LCCL domain containing 2	3.56	0.003007
PPP4R4	protein phosphatase 4, regulatory subunit 4	3.47	0.005327
ENPP1	ectonucleotide pyrophosphatase/phosphodiesterase 1	3.28	0.012444
PRLR	prolactin receptor	2.97	0.067584
PLPP3	phospholipid phosphatase 3	2.93	0.008907
RNA5SP403	RNA, 5S ribosomal pseudogene 403	2.92	0.070333
ZBTB16	zinc finger and BTB domain containing 16	2.58	0.043269
HSD11B1	hydroxysteroid (11-beta) dehydrogenase 1	2.57	0.000719
ABI3BP	ABI family, member 3 (NESH) binding protein	2.52	0.037037
IRAK3	interleukin-1 receptor-associated kinase 3	2.5	0.002571
CFD	complement factor D (adipsin)	2.49	0.042959
MMD	monocyte to macrophage differentiation-associated	2.48	0.014725
RNA5SP478	RNA, 5S ribosomal pseudogene 478	2.4	0.06755
HSPA2	heat shock 70kDa protein 2	2.33	0.003567
TXNIP	thioredoxin interacting protein	2.31	0.012656
LAMA3	laminin, alpha 3	2.29	0.002065
SLC39A8	solute carrier family 39 (zinc transporter), member 8	2.28	0.001369
ALDH1A3	aldehyde dehydrogenase 1 family, member A3	2.25	0.078576
DKK1	dickkopf WNT signaling pathway inhibitor 1	2.23	0.004273
ABHD5	abhydrolase domain containing 5	2.21	0.083964
ENDOD1	endonuclease domain containing 1	2.15	0.050698
RASL11A	RAS-like, family 11, member A	2.09	0.010237
MYOCD	myocardin	2.07	0.001181
HSPB8	heat shock 22kDa protein 8	2.02	0.073476
SORT1	sortilin 1	2.02	0.045479
CDKL1	cyclin-dependent kinase-like 1 (CDC2-related kinase)	2.02	0.000144
KIAA0226L	KIAA0226-like	2.01	0.003501
ADAMTS1	ADAM metallopeptidase with thrombospondin type 1 motif, 1	2	0.0311
FBN2	fibrillin 2	2	0.000359
F2RL2	coagulation factor II (thrombin) receptor-like 2	-2.04	0.013835
ESR1	estrogen receptor 1	-2.05	0.02859
TNFSF15	tumor necrosis factor (ligand) superfamily, member 15	-2.05	0.00378
DRAM1	DNA-damage regulated autophagy modulator 1	-2.05	0.000387
MSC	musculin	-2.06	0.000294
EGR1	early growth response 1	-2.07	0.090526
ASPM	asp (abnormal spindle) homolog, microcephaly associated (Drosophila)	-2.07	0.038216
VCAM1	vascular cell adhesion molecule 1	-2.08	0.001079
GBP4	guanylate binding protein 4	-2.1	0.00038
SLC7A14	solute carrier family 7, member 14	-2.11	0.077836
DACH1	dachshund family transcription factor 1	-2.11	0.011947
PLXDC2	plexin domain containing 2	-2.12	0.020966
MMP3	matrix metallopeptidase 3 (stromelysin 1, progelatinase)	-2.17	0.002968
UACA	uveal autoantigen with coiled-coil domains and ankyrin repeats	-2.33	0.048752
CHRM2	cholinergic receptor, muscarinic 2	-2.42	0.004161
CCL2	chemokine (C-C motif) ligand 2	-2.68	0.00163
TENM4	teneurin transmembrane protein 4	-3.46	0.052407
COL8A1	collagen, type VIII, alpha 1	-3.5	0.02227
