# Supplementary material for: Progesterone Receptor Signaling Selectively Modulates Cytokine-Induced Global Gene Expression in Human Cervical Stromal Cells
Source: Front Genet. 2020 Sep 11;11:883. doi: 10.3389/fgene.2020.00883 (PMC7517718; doi:10.3389/fgene.2020.00883)
Supplement: Supplementary file 6 [file Table_6.XLSX]

## Sheet: Sheet1
TABLE S6. Gene Set Enrichment Analysis of top-ranking pathways in cervical stromal fibroblasts stimulated with progesterone.
KEGG	Accession Number	Raw p-value	FDR	Genes Contributing to Core Enrichment
Tyrosine Metabolism	HSA00350	<0.01	0.031109	ADH1A, ADH1B, ADH1C, ADH4, ALDH1A3, ALDH3B1, AOC2, AOX1, DBH, FAH, MAOA, MAOB, MIF, TYR
Aldosterone-Regulated Sodium Reabsorption	HSA04960	<0.01	0.0743255	ATP1B1, ATP1B3, HSD11B1, IGF1, IRS1, IRS2, KCNJ1, SGK1
Renin-Angiotensin System	HSA04614	<0.01	0.0947017	ACE, AGTR1, AGTR2, ANPEP, CMA1, CPA3, CTSG, ENPEP, MAS1, MME, NLN, REN
Glycolysis / Gluconeogenesis	HSA00010	<0.01	0.158291	ACSS1, ADH1A, ADH1B, ADH1C, ADH4, ALDH1A3, ALDH3B1, ALDH7A1, BPGM, ENO1, GCK, HK1, MARCH1, PGAM4
Drug Metabolism – Cytochrome P450	HSA00982	0.00512821	0.16618	ADH1A, ADH1B, ADH1C, ADH4, ALDH1A3, ALDH3B1, AOX1, CYP2C9, CYP3A4, FMO3, GSTA3, GSTO1, GSTT2, MAOA, MAOB, MGST1, MGST2, UGT2B10, UGT2B17, UGT2B7
Fatty Acid Metabolism	HSA00071	0.00775194	0.176765	ACADL, ACSL1, ADH1A, ADH1B, ADH1C
Nicotinate and Nicotinamide Metabolism	HSA00760	0.0107034	0.285193	AOX1, BST1, ENPP1, NNMT, NT5C
Ether Lipid Metabolism	HSA00565	0.0197269	0.300158	CEPT1, ENPP2, LPCAT1, PLA2G12B, PLA2G7, PLB1, PLD2, PLPP1, PLPP3
Metabolism of Xenobiotics by Cytochrome P450	HSA00980	0.0280992	0.323999	ADH1A, ADH1B, ADH1C, ADH4, AKR1C1, ALDH1A3, ALDH3B1, CYP1B1, CYP2C9, CYP3A4, EPHX1, GSTA3, GSTO1, GSTT2, MGST1, MGST2, UGT2B10, UGT2B17, UGT2B7
Starch and Sucrose Metabolism	HSA00500	0.0335097	0.328348	ENPP1, GAA, GANC, GBE1, GCK, GUSB, HK1, PGM2L1, PYGB, UGDH, UGP2, UGT2B10, UGT2B17, UGT2B7
Pather	Accession Number	Raw p-value	FDR	Genes Contributing to Core Enrichment
Androgen / Estrogen / Progesterone Biosythesis	P02727	<0.01	0.0464132	HSD17B1, HSD17B6, HSD17B7, SOAT1
Insulin / IGF Pathway - Protein Kinase B Signaling Cascade	P00033	0.0243112	0.490941	FOXO1, IGF1, IRS1, IRS2
Insulin / IGF Pathway – Mitogen Activated Protein Kinase Cascade	P00032	0.0796117	1	IGF1, IRS1, IRS2
Tetrahydrofolate Biosynthesis	P02745	0.0969582	1	DHFR, DHFRL1, GCH1,
Mannose Metabolism	P02752	0.120459	1	GMDS, MPI, PMM1, PMM2
Glutamine / Glutamate Conversion	P02742	0.127202	1	GLUL
Nicotine Degradation	P05914	0.147929	1	FMO3, UGT2B7
O-Antigen Biosynthesis	P02757	0.20434	1	GFPT2
5-Hydroxytryptamine Degradation	P04372	0.222028	1	MAOA, MAOB
Pentose Phosphate Pathway	P02762	0.257634	1	HK1, PGD, RPIA, TALDO1, TKT
Gene Ontology - Molecular Function	Accession Number	Raw p-value	FDR	Genes Contributing to Core Enrichment
Inositol Phosphate Phosphatase Activity	GO:0052745	<0.01	0.117641	IMPA2, INPP4B
Serine-type Endopeptidase Activity	GO:0004252	0.00822368	0.528161	CFD, CORIN, CTSG, F10
Insulin-like Growth Factor Receptor Binding	GO:0005159	0.0092081	0.591266	IGF1, IRS1
Oxidoreductase Activity, Acting on Peroxide as Acceptor	GO:0016684	0.0208605	0.870362	CAT, GPX3, PRDX4
Serine Hydrolase Activity	GO:0017171	0.0227273	0.965378	CFD, CORIN, CTSG, F10
Serine-type Peptidase Activity	GO:0008236	0.0340136	0.972161	CFD, CORIN, CTSG, F10
Drug Binding	GO:0008144	0.0511464	0.986472	FKBP5
Neuropeptide Hormone Activity	GO:0005184	0.0568384	1	ADCYAP1, CRH, GRP, PENK
Antioxidant Activity	GO:0016209	0.0690266	1	CAT, GPX3, GSR, PRDX4, TXNDC2, TXNRD1
Steroid Hormone Receptor Actvity	GO:0003707	0.0810811	1	PGR, AR
