# Supplementary material for: Progesterone Receptor Signaling Selectively Modulates Cytokine-Induced Global Gene Expression in Human Cervical Stromal Cells
Source: Front Genet. 2020 Sep 11;11:883. doi: 10.3389/fgene.2020.00883 (PMC7517718; doi:10.3389/fgene.2020.00883)
Supplement: Supplementary file 7 [file Table_7.XLSX]

## Sheet: Sheet1
TABLE S7. Predicted upstream regulator activation status in cervical stromal fibroblasts stimulated with progesterone for 4 hrs as determined by Ingenuity Pathway Analysis software.
Upstream Regulator	Exp Fold Change	Predicted Activation State	Activation z-score	p-value of overlap	Target molecules in dataset
PGR		Activated	2.568	1.33e-06	ADAMTS1, ALDH1A3, ESR1, FKBP5, HSPA2, PRLR, SLC39A8
CSF1		Inhibited	-2	0.000431	CCL2, EGR1, F2RL2, VCAM1
FOXO1		Inhibited	-2.151	0.000728	ASPM, EGR1, MMP3, TXNIP, VCAM1
IKBKB		Inhibited	-2.176	0.000194	CCL2, EGR1, MMP3, UACA, VCAM1
OSM		Inhibited	-2.542	1.27e-05	ADAMTS1, CCL2, COL8A1, HSD11B1, HSPA2, MMP3, MSC, VCAM1
