# Supplementary material for: Progesterone Receptor Signaling Selectively Modulates Cytokine-Induced Global Gene Expression in Human Cervical Stromal Cells
Source: Front Genet. 2020 Sep 11;11:883. doi: 10.3389/fgene.2020.00883 (PMC7517718; doi:10.3389/fgene.2020.00883)
Supplement: Supplementary file 8 [file Table_8.XLSX]

## Sheet: Sheet1
TABLE S8. TRAP analysis of transcription factor binding motif overrepresentation in differentially
expressed transcripts in cervical stromal fibroblasts stimulated with progesterone for 4 hrs.
Rank	Chi-squared	p value	Matrix ID	Matrix name
1	115	0.00378	MA0113.1	NR3C1
2	111	0.00899	MA0107.1	RELA
3	110	0.0103	MA0061.1	NF-kappaB
4	109	0.0119	MA0101.1	REL
