# Supplementary material for: Progesterone Receptor Signaling Selectively Modulates Cytokine-Induced Global Gene Expression in Human Cervical Stromal Cells
Source: Front Genet. 2020 Sep 11;11:883. doi: 10.3389/fgene.2020.00883 (PMC7517718; doi:10.3389/fgene.2020.00883)
Supplement: Supplementary file 10 [file Table_10.XLSX]

## Sheet: Sheet1
Table S10. Comparison of differentially expressed transcripts in cervical stromal fibroblasts with P4 + IL-1β or IL-1β alone for 4 hrs.
Gene Symbol	Description	Fold Change	FDR p-value
SPARCL1	SPARC-like 1 (hevin)	14.75	0.078345
OMD	osteomodulin	8.28	0.010002
TXNIP	thioredoxin interacting protein	5.47	0.012656
ADH1B	alcohol dehydrogenase 1B (class I), beta polypeptide	4.1	0.00611
HSD11B1	hydroxysteroid (11-beta) dehydrogenase 1	3.06	0.000719
IRAK3	interleukin-1 receptor-associated kinase 3	2.92	0.002571
ABI3BP	ABI family, member 3 (NESH) binding protein	2.77	0.037037
GK5	glycerol kinase 5 (putative)	2.77	0.002541
KRT34	keratin 34	2.7	0.038516
IMPA2	inositol(myo)-1(or 4)-monophosphatase 2	2.68	0.00956
PRLR	prolactin receptor	2.63	0.067584
LAMA3	laminin, alpha 3	2.48	0.002065
TMEM171	transmembrane protein 171	2.47	0.034381
RP11-12A16.3	putative novel transcript	2.41	0.032661
ENDOD1	endonuclease domain containing 1	2.39	0.050698
MYBL1	v-myb avian myeloblastosis viral oncogene homolog-like 1	2.34	0.046066
ENPP1	ectonucleotide pyrophosphatase/phosphodiesterase 1	2.25	0.012444
SORT1	sortilin 1	2.07	0.045479
CFD	complement factor D (adipsin)	2.07	0.042959
FAM198B	family with sequence similarity 198, member B	2.04	0.008027
PXK	PX domain containing serine/threonine kinase	2.03	0.014356
UGP2	UDP-glucose pyrophosphorylase 2	2.03	0.013506
TWISTNB	TWIST neighbor	2.02	0.010286
ITPRIP	inositol 1,4,5-trisphosphate receptor interacting protein	-2	0.049901
INHBA	inhibin, beta A	-2	0.033186
IL1RAPL1	interleukin 1 receptor accessory protein-like 1	-2.02	0.062403
IL1B	interleukin 1, beta	-2.03	0.000106
MAP7	microtubule-associated protein 7	-2.06	0.095541
HBEGF	heparin-binding EGF-like growth factor	-2.23	0.001721
HMCN1	hemicentin 1	-2.25	0.006172
GK	glycerol kinase	-2.27	0.039769
SLC16A6P1	SLC16A6 pseudogene 1	-2.41	0.045224
TENM4	teneurin transmembrane protein 4	-2.44	0.052407
ITGA11	integrin, alpha 11	-2.52	0.028804
MMP10	matrix metallopeptidase 10 (stromelysin 2)	-2.59	0.064049
IL6	interleukin 6	-2.79	0.000144
COL8A1	collagen, type VIII, alpha 1	-2.98	0.02227
STC1	stanniocalcin 1	-4.16	0.019806
NR4A2	nuclear receptor subfamily 4, group A, member 2	-5.39	0.044533
