# Supplementary material for: Progesterone Receptor Signaling Selectively Modulates Cytokine-Induced Global Gene Expression in Human Cervical Stromal Cells
Source: Front Genet. 2020 Sep 11;11:883. doi: 10.3389/fgene.2020.00883 (PMC7517718; doi:10.3389/fgene.2020.00883)
Supplement: Supplementary file 11 [file Table_11.XLSX]

## Sheet: Sheet1
TABLE S11. Differentially expressed transcripts in cervical stromal fibroblasts treated with P4 + IL-1β or P4 alone for 4 hrs.
Gene Symbol	Description	Fold Change	FDR p-value
CXCL8	chemokine (C-X-C motif) ligand 8	8235.65	3e-06
PTGS2	prostaglandin-endoperoxide synthase 2 (prostaglandin G/H synthase and cyclooxygenase)	3004.61	3.2e-05
CXCL1	chemokine (C-X-C motif) ligand 1 (melanoma growth stimulating activity, alpha)	1848.33	0.000144
TNFAIP2	tumor necrosis factor, alpha-induced protein 2	1706.41	0.000112
CXCL10	chemokine (C-X-C motif) ligand 10	1390.56	0.000313
ICAM1	intercellular adhesion molecule 1	1165.57	0.000118
CXCL6	chemokine (C-X-C motif) ligand 6	742.05	9.5e-05
TNFAIP6	tumor necrosis factor, alpha-induced protein 6	713.4	7.9e-05
TNFAIP3	tumor necrosis factor, alpha-induced protein 3	576.11	8.4e-05
CSF3	colony stimulating factor 3 (granulocyte)	415.74	0.000188
CCL2	chemokine (C-C motif) ligand 2	382.47	0.00163
CCL7	chemokine (C-C motif) ligand 7	322.47	0.00028
SRGN	serglycin	311.99	0.000434
CXCL2	chemokine (C-X-C motif) ligand 2	244.58	0.000425
CCL8	chemokine (C-C motif) ligand 8	244.45	9.2e-05
BIRC3	baculoviral IAP repeat containing 3	231.6	2.5e-05
VCAM1	vascular cell adhesion molecule 1	208.52	0.001079
G0S2	G0/G1 switch 2	206.37	0.00038
LIF	leukemia inhibitory factor	201.75	0.000125
IL6	interleukin 6	179.61	0.000144
CXCL5	chemokine (C-X-C motif) ligand 5	167.5	0.00045
GCH1	GTP cyclohydrolase 1	151.8	0.000119
CYP7B1	cytochrome P450, family 7, subfamily B, polypeptide 1	148.34	0.005387
RIPK2	receptor-interacting serine-threonine kinase 2	141.52	7.9e-05
IFIT2	interferon-induced protein with tetratricopeptide repeats 2	139.73	0.00038
PTX3	pentraxin 3, long	115.5	0.000718
CFB	complement factor B	92.93	0.000309
NKX3-1	NK3 homeobox 1	83.48	0.000296
NFKBIA	nuclear factor of kappa light polypeptide gene enhancer in B-cells inhibitor, alpha	77.04	0.000263
CCL11	chemokine (C-C motif) ligand 11	71.85	0.000959
BDKRB1	bradykinin receptor B1	71.43	9.4e-05
IFIT1	interferon-induced protein with tetratricopeptide repeats 1	70.9	0.002504
GBP4	guanylate binding protein 4	70.7	0.00038
CCL20	chemokine (C-C motif) ligand 20	69.27	0.008456
IL7R	interleukin 7 receptor	66.72	0.004398
CD274	CD274 molecule	66.61	0.001142
NFKB1	nuclear factor of kappa light polypeptide gene enhancer in B-cells 1	61.79	0.000463
NFKBIZ	nuclear factor of kappa light polypeptide gene enhancer in B-cells inhibitor, zeta	59.73	3.2e-05
IL33	interleukin 33	58.15	0.002058
SLC7A2	solute carrier family 7 (cationic amino acid transporter, y+ system), member 2	56.37	0.000977
GBP1	guanylate binding protein 1, interferon-inducible	49.4	0.000263
RSAD2	radical S-adenosyl methionine domain containing 2	49.2	0.004983
SLC39A14	solute carrier family 39 (zinc transporter), member 14	45.14	7.1e-05
MSC	musculin	44.34	0.000294
KYNU	kynureninase	39.87	0.002523
TNFRSF11B	tumor necrosis factor receptor superfamily, member 11b	39.35	0.001402
GBP3	guanylate binding protein 3	37.5	8.5e-05
CSF1	colony stimulating factor 1 (macrophage)	37.35	0.00136
IFIH1	interferon induced with helicase C domain 1	36.78	0.001386
HSD11B1	hydroxysteroid (11-beta) dehydrogenase 1	36.26	0.000719
IFIT3	interferon-induced protein with tetratricopeptide repeats 3	35.63	0.000493
ACSL4	acyl-CoA synthetase long-chain family member 4	34.95	0.001336
ZC3H12C	zinc finger CCCH-type containing 12C	33.74	0.000384
NR4A3	nuclear receptor subfamily 4, group A, member 3	29.67	0.003743
IRAK2	interleukin-1 receptor-associated kinase 2	29.51	3.2e-05
SOD2	superoxide dismutase 2, mitochondrial	28.43	0.001102
FGF10	fibroblast growth factor 10	27.86	0.008668
IFI44	interferon-induced protein 44	27.77	0.005284
NAMPT	nicotinamide phosphoribosyltransferase	27.65	0.006077
REL	v-rel avian reticuloendotheliosis viral oncogene homolog	26.57	0.006656
CXCL3	chemokine (C-X-C motif) ligand 3	25.6	0.000618
TLCD1	TLC domain containing 1	25.48	0.000118
SAT1	spermidine/spermine N1-acetyltransferase 1	25.38	0.000719
MYB	v-myb avian myeloblastosis viral oncogene homolog	25.16	3.2e-05
IL1B	interleukin 1, beta	25.07	0.000106
CLDN1	claudin 1	24.86	0.006512
TFPI2	tissue factor pathway inhibitor 2	23.72	0.001197
SERPINE1	serpin peptidase inhibitor, clade E (nexin, plasminogen activator inhibitor type 1), member 1	23.63	0.002571
MIR155HG	MIR155 host gene (non-protein coding)	23.08	0.001026
MFSD2A	major facilitator superfamily domain containing 2A	22.94	0.000653
PIM2	Pim-2 proto-oncogene, serine/threonine kinase	22.61	0.000305
IER3	immediate early response 3	22.03	0.0013
GBP1P1	guanylate binding protein 1, interferon-inducible pseudogene 1	21.46	0.000434
SLC39A8	solute carrier family 39 (zinc transporter), member 8	20.94	0.001369
TRPA1	transient receptor potential cation channel, subfamily A, member 1	20.73	0.000398
MAP3K5	mitogen-activated protein kinase kinase kinase 5	20.21	0.00038
OAS2	2-5-oligoadenylate synthetase 2, 69/71kDa	19.77	0.002665
PMAIP1	phorbol-12-myristate-13-acetate-induced protein 1	19.75	0.001318
TNIP1	TNFAIP3 interacting protein 1	19.56	0.000145
TNFSF15	tumor necrosis factor (ligand) superfamily, member 15	19.45	0.00378
NFKB2	nuclear factor of kappa light polypeptide gene enhancer in B-cells 2 (p49/p100)	19.35	0.000328
IFNAR2	interferon (alpha, beta and omega) receptor 2	19.1	0.000511
ADAMTS4	ADAM metallopeptidase with thrombospondin type 1 motif, 4	19.01	0.00085
EREG	epiregulin	18.88	0.019373
ZC3H12A	zinc finger CCCH-type containing 12A	18.1	0.000263
SLC25A37	solute carrier family 25 (mitochondrial iron transporter), member 37	18.05	0.000119
SLC22A3	solute carrier family 22 (organic cation transporter), member 3	17.98	0.00783
PARP14	poly (ADP-ribose) polymerase family, member 14	17.91	0.001336
DDX58	DEAD (Asp-Glu-Ala-Asp) box polypeptide 58	17.19	0.001666
EDNRB	endothelin receptor type B	16.95	0.001318
SAMD9L	sterile alpha motif domain containing 9-like	16.94	0.000275
STX11	syntaxin 11	16.72	0.001402
BCL2A1	BCL2-related protein A1	16.55	0.000791
PTGES	prostaglandin E synthase	16.19	0.001578
NAMPTL	nicotinamide phosphoribosyltransferase-like	15.96	0.00343
OXTR	oxytocin receptor	15.01	0.004576
TRIM25	tripartite motif containing 25	14.69	0.000463
RNF19B	ring finger protein 19B	14.59	0.0013
IFI44L	interferon-induced protein 44-like	14.45	0.012446
NINJ1	ninjurin 1	14.41	0.000504
AC073316.1	putative novel transcript	14.28	0.003847
IFI30	interferon, gamma-inducible protein 30	14.28	0.001368
TIFA	TRAF-interacting protein with forkhead-associated domain	14.13	0.000123
GFPT2	glutamine-fructose-6-phosphate transaminase 2	13.9	0.000328
STEAP2	STEAP family member 2, metalloreductase	13.78	0.003314
C15orf48	chromosome 15 open reading frame 48	13.76	0.001478
NAV3	neuron navigator 3	13.73	0.00979
CH25H	cholesterol 25-hydroxylase	13.6	0.00151
RP11-642D21.1	putative novel transcript	13.53	0.024792
WTAP	Wilms tumor 1 associated protein	13.16	0.000322
GBP2	guanylate binding protein 2, interferon-inducible	13.09	0.002133
INSIG1	insulin induced gene 1	13.07	0.000613
DIO2	deiodinase, iodothyronine, type II	13.03	0.010534
RNF144B	ring finger protein 144B	12.64	0.007569
CYLD	cylindromatosis (turban tumor syndrome)	12.59	0.00086
CTSS	cathepsin S	12.55	0.0013
MAML2	mastermind-like 2 (Drosophila)	12.53	0.0013
CXCL11	chemokine (C-X-C motif) ligand 11	12.47	0.009099
LOC541472	uncharacterized LOC541472	12.37	0.002764
RCAN1	regulator of calcineurin 1	12.37	0.001715
ZNFX1	zinc finger, NFX1-type containing 1	12.08	0.000101
MARCH3	membrane-associated ring finger (C3HC4) 3, E3 ubiquitin protein ligase	12.07	0.000144
MX1	myxovirus (influenza virus) resistance 1, interferon-inducible protein p78 (mouse)	11.94	0.011614
HIVEP2	human immunodeficiency virus type I enhancer binding protein 2	11.77	0.000223
CX3CL1	chemokine (C-X3-C motif) ligand 1	11.53	0.008489
KRT34	keratin 34	11.52	0.038516
IFIT5	interferon-induced protein with tetratricopeptide repeats 5	11.44	0.000704
STAT5A	signal transducer and activator of transcription 5A	11.43	0.001831
ARHGAP31	Rho GTPase activating protein 31	11.38	8.1e-05
TAP1	transporter 1, ATP-binding cassette, sub-family B (MDR/TAP)	11.24	0.001465
ITGB8	integrin, beta 8	11.1	0.000425
LCP1	lymphocyte cytosolic protein 1 (L-plastin)	10.77	0.000425
APOL2	apolipoprotein L, 2	10.58	0.00054
MIR4451	microRNA 4451	10.55	0.004497
PLA2G4A	phospholipase A2, group IVA (cytosolic, calcium-dependent)	10.55	0.003975
ERN1	endoplasmic reticulum to nucleus signaling 1	10.47	0.000893
CAMK1G	calcium/calmodulin-dependent protein kinase IG	10.47	0.000313
SULT1C4	sulfotransferase family, cytosolic, 1C, member 4	10.44	0.002951
BID	BH3 interacting domain death agonist	10.38	0.000304
DDX21	DEAD (Asp-Glu-Ala-Asp) box helicase 21	10.36	0.00209
ATP2B1	ATPase, Ca++ transporting, plasma membrane 1	10.36	0.000877
ELOVL7	ELOVL fatty acid elongase 7	10.2	0.002757
MAP3K8	mitogen-activated protein kinase kinase kinase 8	10.16	0.000302
SLC43A3	solute carrier family 43, member 3	10.05	0.000244
BDKRB2	bradykinin receptor B2	10.03	0.001255
RP11-439L18.1	putative novel transcript	9.89	0.00136
SLC7A1	solute carrier family 7 (cationic amino acid transporter, y+ system), member 1	9.77	0.002126
STEAP1	six transmembrane epithelial antigen of the prostate 1	9.76	0.002528
AMPD3	adenosine monophosphate deaminase 3	9.69	7.1e-05
USP13	ubiquitin specific peptidase 13 (isopeptidase T-3)	9.58	0.000453
IL15RA	interleukin 15 receptor, alpha	9.56	0.000359
DRAM1	DNA-damage regulated autophagy modulator 1	9.45	0.000387
TP53BP2	tumor protein p53 binding protein 2	9.24	0.000123
SAMD9	sterile alpha motif domain containing 9	9.19	0.001204
ARSJ	arylsulfatase family, member J	9.11	0.003851
MIRLET7I	microRNA let-7i	9.1	0.00136
IFNGR2	interferon gamma receptor 2 (interferon gamma transducer 1)	9.1	0.000223
MIR222	microRNA 222	9.06	0.001362
MIR4521	microRNA 4521	8.97	0.006706
SLC43A2	solute carrier family 43 (amino acid system L transporter), member 2	8.96	7.9e-05
SELE	selectin E	8.89	0.031097
LIPG	lipase, endothelial	8.88	0.006001
LYN	LYN proto-oncogene, Src family tyrosine kinase	8.79	0.002339
BAZ1A	bromodomain adjacent to zinc finger domain, 1A	8.74	0.000272
PLSCR1	phospholipid scramblase 1	8.59	0.003975
CPNE8	copine VIII	8.58	0.006833
ZFPM2	zinc finger protein, FOG family member 2	8.57	0.003007
SQRDL	sulfide quinone reductase-like (yeast)	8.56	0.001026
HS3ST3B1	heparan sulfate (glucosamine) 3-O-sulfotransferase 3B1	8.47	0.006524
ENC1	ectodermal-neural cortex 1 (with BTB domain)	8.4	0.004314
FGF2	fibroblast growth factor 2 (basic)	8.4	0.000732
CD38	CD38 molecule	8.34	0.010462
RNF145	ring finger protein 145	8.32	0.002326
PPP1R15B	protein phosphatase 1, regulatory subunit 15B	8.3	0.002719
STC1	stanniocalcin 1	8.24	0.019806
AC092168.2	novel transcript	8.23	0.012618
FRK	fyn-related Src family tyrosine kinase	8.23	0.000313
MMP3	matrix metallopeptidase 3 (stromelysin 1, progelatinase)	8.19	0.002968
LAP3	leucine aminopeptidase 3	8.17	0.006504
NEDD1	neural precursor cell expressed, developmentally down-regulated 1	8.07	0.008798
LOC440896	uncharacterized LOC440896	8.06	0.017812
FMNL3	formin-like 3	8.02	5.3e-05
RTP4	receptor (chemosensory) transporter protein 4	7.89	0.003199
IRAK3	interleukin-1 receptor-associated kinase 3	7.89	0.002571
TMEM2	transmembrane protein 2	7.83	0.000474
LOC101929709	uncharacterized LOC101929709	7.82	0.005508
MYBL1	v-myb avian myeloblastosis viral oncogene homolog-like 1	7.66	0.046066
PARP12	poly (ADP-ribose) polymerase family, member 12	7.59	0.000791
PANX1	pannexin 1	7.57	0.001341
TNFSF10	tumor necrosis factor (ligand) superfamily, member 10	7.53	0.017929
POPDC2	popeye domain containing 2	7.51	0.003436
SIRPA	signal-regulatory protein alpha	7.5	0.000943
NPAS2	neuronal PAS domain protein 2	7.5	0.0003
GPD2	glycerol-3-phosphate dehydrogenase 2 (mitochondrial)	7.39	0.00038
NFKBIE	nuclear factor of kappa light polypeptide gene enhancer in B-cells inhibitor, epsilon	7.24	0.000893
UGP2	UDP-glucose pyrophosphorylase 2	7.22	0.013506
USP18	ubiquitin specific peptidase 18	7.21	0.011543
OASL	2-5-oligoadenylate synthetase-like	7.1	0.009274
ATF3	activating transcription factor 3	7.1	0.001653
TRIM21	tripartite motif containing 21	7.03	0.000322
XBP1	X-box binding protein 1	7.01	0.000673
PDCD1LG2	programmed cell death 1 ligand 2	6.97	0.018182
HDX	highly divergent homeobox	6.97	0.002642
ALPK2	alpha-kinase 2	6.97	0.001566
RASSF5	Ras association (RalGDS/AF-6) domain family member 5	6.95	0.007896
XAF1	XIAP associated factor 1	6.93	0.005311
HAS2	hyaluronan synthase 2	6.91	0.002343
CHI3L2	chitinase 3-like 2	6.91	0.000305
BHLHE41	basic helix-loop-helix family, member e41	6.88	0.00095
SLC11A2	solute carrier family 11 (proton-coupled divalent metal ion transporter), member 2	6.88	0.000272
CD82	CD82 molecule	6.84	0.000145
PSTPIP2	proline-serine-threonine phosphatase interacting protein 2	6.81	0.00075
MIR221	microRNA 221	6.78	0.002054
DDX60	DEAD (Asp-Glu-Ala-Asp) box polypeptide 60	6.72	0.000713
TNFRSF10B	tumor necrosis factor receptor superfamily, member 10b	6.65	0.000977
OSGIN2	oxidative stress induced growth inhibitor family member 2	6.64	0.000428
HIF1A	hypoxia inducible factor 1, alpha subunit (basic helix-loop-helix transcription factor)	6.59	7.9e-05
LRIG1	leucine-rich repeats and immunoglobulin-like domains 1	6.55	8.9e-05
CADM1	cell adhesion molecule 1	6.46	0.000398
APOL3	apolipoprotein L, 3	6.43	0.000169
NR4A2	nuclear receptor subfamily 4, group A, member 2	6.41	0.044533
EPSTI1	epithelial stromal interaction 1 (breast)	6.36	0.010452
PAPPA	pregnancy-associated plasma protein A, pappalysin 1	6.34	0.007841
PLAT	plasminogen activator, tissue	6.3	0.000903
IL1A	interleukin 1, alpha	6.26	0.008748
TMEM63B	transmembrane protein 63B	6.26	0.000144
NCR3LG1	natural killer cell cytotoxicity receptor 3 ligand 1	6.2	0.03335
UGCG	UDP-glucose ceramide glucosyltransferase	6.2	0.002437
POU2F2	POU class 2 homeobox 2	6.19	0.0001
CFLAR	CASP8 and FADD-like apoptosis regulator	6.14	0.001214
FLVCR2	feline leukemia virus subgroup C cellular receptor family, member 2	6.13	0.009716
SLFN5	schlafen family member 5	6.11	0.00075
SLFN11	schlafen family member 11	6.07	0.000323
LOC101929179	uncharacterized LOC101929179	6.04	0.030508
C3	complement component 3	6.04	0.00645
OTUD4	OTU deubiquitinase 4	6	0.000463
CCDC71L	coiled-coil domain containing 71-like	5.92	0.030429
SDC4	syndecan 4	5.91	0.000384
SNAPC1	small nuclear RNA activating complex, polypeptide 1, 43kDa	5.84	0.00011
SH2B3	SH2B adaptor protein 3	5.78	0.000144
IRF1	interferon regulatory factor 1	5.77	0.000169
LRRC49	leucine rich repeat containing 49	5.76	0.006872
TNFRSF1B	tumor necrosis factor receptor superfamily, member 1B	5.65	0.00282
PDPN	podoplanin	5.55	0.00075
SLC16A6	solute carrier family 16, member 6	5.5	0.01967
ARNTL2	aryl hydrocarbon receptor nuclear translocator-like 2	5.4	0.001542
OAS1	2-5-oligoadenylate synthetase 1, 40/46kDa	5.39	0.014574
HSPA13	heat shock protein 70kDa family, member 13	5.32	0.004273
DNAJA1	DnaJ (Hsp40) homolog, subfamily A, member 1	5.32	0.000843
NBN	nibrin	5.3	0.000622
FRMD4A	FERM domain containing 4A	5.28	0.000368
BTG3	BTG family, member 3	5.25	0.0013
C4orf32	chromosome 4 open reading frame 32	5.2	0.008798
WISP1	WNT1 inducible signaling pathway protein 1	5.2	0.000867
SLC19A2	solute carrier family 19 (thiamine transporter), member 2	5.19	0.040244
PNRC2	proline-rich nuclear receptor coactivator 2	5.18	0.00151
RND3	Rho family GTPase 3	5.17	0.00187
KIAA1217	KIAA1217	5.16	0.005327
SPRY4	sprouty homolog 4 (Drosophila)	5.06	0.006828
B4GALT1	UDP-Gal:betaGlcNAc beta 1,4- galactosyltransferase, polypeptide 1	5.02	0.000533
EPT1	ethanolaminephosphotransferase 1 (CDP-ethanolamine-specific)	4.99	0.002277
AHR	aryl hydrocarbon receptor	4.94	0.012571
CD44	CD44 molecule (Indian blood group)	4.9	0.001262
MT1CP	metallothionein 1C, pseudogene	4.9	0.001214
AFAP1	actin filament associated protein 1	4.9	0.000416
GK5	glycerol kinase 5 (putative)	4.89	0.002541
CBR3	carbonyl reductase 3	4.86	0.002951
SAMD4A	sterile alpha motif domain containing 4A	4.82	0.001124
CEP350	centrosomal protein 350kDa	4.82	0.00038
EGFR	epidermal growth factor receptor	4.82	0.000118
DOCK10	dedicator of cytokinesis 10	4.81	0.001368
ZNF618	zinc finger protein 618	4.78	0.000253
SERPINB8	serpin peptidase inhibitor, clade B (ovalbumin), member 8	4.77	0.00054
B4GALT5	UDP-Gal:betaGlcNAc beta 1,4- galactosyltransferase, polypeptide 5	4.75	0.000696
SLC2A1	solute carrier family 2 (facilitated glucose transporter), member 1	4.74	0.014771
CMPK2	cytidine monophosphate (UMP-CMP) kinase 2, mitochondrial	4.74	0.009175
CHST11	carbohydrate (chondroitin 4) sulfotransferase 11	4.74	0.0032
NMI	N-myc (and STAT) interactor	4.71	0.00438
SMS	spermine synthase	4.71	0.001875
HERC6	HECT and RLD domain containing E3 ubiquitin protein ligase family member 6	4.7	0.045224
OLR1	oxidized low density lipoprotein (lectin-like) receptor 1	4.69	0.004012
TAP2	transporter 2, ATP-binding cassette, sub-family B (MDR/TAP)	4.68	0.007841
HSPA1B	heat shock 70kDa protein 1B	4.68	0.000244
FNDC3B	fibronectin type III domain containing 3B	4.67	0.001224
IL15	interleukin 15	4.66	0.026134
HBEGF	heparin-binding EGF-like growth factor	4.66	0.001721
ACSL3	acyl-CoA synthetase long-chain family member 3	4.64	0.000416
MTSS1	metastasis suppressor 1	4.64	6.3e-05
RNU6-892P	RNA, U6 small nuclear 892, pseudogene	4.63	0.033976
SLC25A28	solute carrier family 25 (mitochondrial iron transporter), member 28	4.58	0.00086
MX2	myxovirus (influenza virus) resistance 2 (mouse)	4.56	0.036363
PLA1A	phospholipase A1 member A	4.56	0.00038
NRG1	neuregulin 1	4.54	0.013632
NUP188	nucleoporin 188kDa	4.51	0.00082
ZBTB21	zinc finger and BTB domain containing 21	4.49	0.003436
FAM208B	family with sequence similarity 208, member B	4.49	0.00137
CASP7	caspase 7, apoptosis-related cysteine peptidase	4.48	0.000305
GUCY1A2	guanylate cyclase 1, soluble, alpha 2	4.47	0.045522
TWISTNB	TWIST neighbor	4.46	0.010286
BCOR	BCL6 corepressor	4.43	0.001284
RBBP8	retinoblastoma binding protein 8	4.41	0.006041
RP11-70J12.1	putative novel transcript	4.39	0.03052
RHOG	ras homolog family member G	4.39	0.000291
METTL1	methyltransferase like 1	4.38	0.002799
APOL6	apolipoprotein L, 6	4.37	0.000979
PATL1	protein associated with topoisomerase II homolog 1 (yeast)	4.35	0.000159
SLC18B1	solute carrier family 18, subfamily B, member 1	4.34	0.003973
C1QTNF1	C1q and tumor necrosis factor related protein 1	4.34	0.001483
EFNB1	ephrin-B1	4.33	0.000416
IFI6	interferon, alpha-inducible protein 6	4.32	0.015122
GPR84	G protein-coupled receptor 84	4.3	0.007779
PPP3CC	protein phosphatase 3, catalytic subunit, gamma isozyme	4.29	0.000144
NCOA7	nuclear receptor coactivator 7	4.28	0.007294
NUAK2	NUAK family, SNF1-like kinase, 2	4.27	0.004684
MT1B	metallothionein 1B	4.24	0.000419
DDX60L	DEAD (Asp-Glu-Ala-Asp) box polypeptide 60-like	4.23	0.012426
DENND5A	DENN/MADD domain containing 5A	4.23	0.002053
DMXL2	Dmx-like 2	4.23	0.001216
SAMD4B	sterile alpha motif domain containing 4B	4.23	5.5e-05
DUSP6	dual specificity phosphatase 6	4.22	0.002489
CCNL1	cyclin L1	4.22	0.00038
SP110	SP110 nuclear body protein	4.21	0.005024
EXT1	exostosin glycosyltransferase 1	4.21	0.000425
OGFRL1	opioid growth factor receptor-like 1	4.19	0.009996
KCNA3	potassium voltage-gated channel, shaker-related subfamily, member 3	4.18	0.020532
ARRDC3	arrestin domain containing 3	4.18	0.006269
MT2A	metallothionein 2A	4.18	0.004456
DGKH	diacylglycerol kinase, eta	4.17	0.016196
CD47	CD47 molecule	4.17	0.001566
SLC12A7	solute carrier family 12 (potassium/chloride transporter), member 7	4.17	0.000843
APOO	apolipoprotein O	4.16	0.000207
CLIC6	chloride intracellular channel 6	4.15	0.003124
FUT8	fucosyltransferase 8 (alpha (1,6) fucosyltransferase)	4.15	0.002876
MMP12	matrix metallopeptidase 12 (macrophage elastase)	4.13	0.038874
MT1H	metallothionein 1H	4.13	0.000667
TNFAIP8	tumor necrosis factor, alpha-induced protein 8	4.12	0.001368
PTPN2	protein tyrosine phosphatase, non-receptor type 2	4.12	0.001304
ATP11C	ATPase, class VI, type 11C	4.09	0.000696
SEMA6A	sema domain, transmembrane domain (TM), and cytoplasmic domain, (semaphorin) 6A	4.08	0.001808
HIVEP1	human immunodeficiency virus type I enhancer binding protein 1	4.07	0.000398
PRRX2	paired related homeobox 2	4.06	0.003148
MAMLD1	mastermind-like domain containing 1	4.04	0.004207
SLC7A5	solute carrier family 7 (amino acid transporter light chain, L system), member 5	4.03	0.015492
KIAA0247	KIAA0247	4.03	0.010941
PRICKLE2	prickle homolog 2 (Drosophila)	4.03	0.004684
SIK3	SIK family kinase 3	4.03	0.002766
HSPA1A	heat shock 70kDa protein 1A	4.02	0.009157
OAS3	2-5-oligoadenylate synthetase 3, 100kDa	4.02	0.00397
BCL2	B-cell CLL/lymphoma 2	4.02	0.001241
PPA1	pyrophosphatase (inorganic) 1	4.02	0.000903
PLK2	polo-like kinase 2	4.01	0.033006
TMEM171	transmembrane protein 171	3.98	0.034381
ZCCHC2	zinc finger, CCHC domain containing 2	3.97	0.009274
IRF2	interferon regulatory factor 2	3.97	0.001105
MT1E	metallothionein 1E	3.96	0.000329
ZEB2	zinc finger E-box binding homeobox 2	3.95	0.000503
GK	glycerol kinase	3.94	0.039769
LAMB3	laminin, beta 3	3.94	0.002319
UXS1	UDP-glucuronate decarboxylase 1	3.94	0.000743
RASAL2	RAS protein activator like 2	3.91	0.00342
VTRNA1-3	vault RNA 1-3	3.9	0.001248
ETS1	v-ets avian erythroblastosis virus E26 oncogene homolog 1	3.89	0.007013
PTPN1	protein tyrosine phosphatase, non-receptor type 1	3.89	0.001876
MMD	monocyte to macrophage differentiation-associated	3.88	0.014725
MXD1	MAX dimerization protein 1	3.88	0.006512
SLC41A2	solute carrier family 41 (magnesium transporter), member 2	3.88	0.00204
SLCO3A1	solute carrier organic anion transporter family, member 3A1	3.88	0.000101
HERC5	HECT and RLD domain containing E3 ubiquitin protein ligase 5	3.87	0.03978
CYP7A1	cytochrome P450, family 7, subfamily A, polypeptide 1	3.86	0.014008
USP54	ubiquitin specific peptidase 54	3.86	0.013955
CCL5	chemokine (C-C motif) ligand 5	3.85	0.002115
CCRN4L	CCR4 carbon catabolite repression 4-like (S. cerevisiae)	3.84	0.006791
NOC3L	nucleolar complex associated 3 homolog (S. cerevisiae)	3.84	0.006532
PSME2	proteasome (prosome, macropain) activator subunit 2 (PA28 beta)	3.84	0.000719
ZNF267	zinc finger protein 267	3.84	0.000413
PTPN12	protein tyrosine phosphatase, non-receptor type 12	3.83	0.00151
PSME2P2	proteasome activator subunit 2 pseudogene 2	3.83	0.000434
PLK3	polo-like kinase 3	3.8	0.004563
INHBA	inhibin, beta A	3.79	0.033186
DCP1A	decapping mRNA 1A	3.79	0.000583
TRAF1	TNF receptor-associated factor 1	3.79	0.000384
SH3PXD2B	SH3 and PX domains 2B	3.79	0.000244
TMEM106A	transmembrane protein 106A	3.78	0.018454
AKAP2	A kinase (PRKA) anchor protein 2	3.78	0.00139
USP41	ubiquitin specific peptidase 41	3.77	0.024112
IL17RB	interleukin 17 receptor B	3.74	0.024254
IFI35	interferon-induced protein 35	3.74	0.003296
IFNGR1	interferon gamma receptor 1	3.74	0.000893
BIRC2	baculoviral IAP repeat containing 2	3.72	0.000312
CAMK1D	calcium/calmodulin-dependent protein kinase ID	3.72	6.3e-05
CDK6	cyclin-dependent kinase 6	3.71	0.00259
ZC3HAV1	zinc finger CCCH-type, antiviral 1	3.7	0.011452
TMEM39A	transmembrane protein 39A	3.7	0.001284
LRCH1	leucine-rich repeats and calponin homology (CH) domain containing 1	3.69	0.000253
PAPPA-AS1	PAPPA antisense RNA 1	3.68	0.006439
SERPINE2	serpin peptidase inhibitor, clade E (nexin, plasminogen activator inhibitor type 1), member 2	3.68	0.004579
NNMT	nicotinamide N-methyltransferase	3.67	0.002309
KLF5	Kruppel-like factor 5 (intestinal)	3.66	0.002043
TLR4	toll-like receptor 4	3.66	0.000775
HIF1A-AS1	HIF1A antisense RNA 1	3.64	0.005847
CCDC50	coiled-coil domain containing 50	3.64	0.003043
DGKI	diacylglycerol kinase, iota	3.63	0.030807
APOL1	apolipoprotein L, 1	3.63	0.007189
NOLC1	nucleolar and coiled-body phosphoprotein 1	3.6	0.002886
SPEN	spen family transcriptional repressor	3.6	0.000973
STARD4	StAR-related lipid transfer (START) domain containing 4	3.59	0.012502
ACKR4	atypical chemokine receptor 4	3.59	0.002437
TRIM36	tripartite motif containing 36	3.58	0.001561
PLAUR	plasminogen activator, urokinase receptor	3.58	0.000833
SDCBP	syndecan binding protein (syntenin)	3.58	0.000799
TBX3	T-box 3	3.57	0.006258
NEDD4L	neural precursor cell expressed, developmentally down-regulated 4-like, E3 ubiquitin protein ligase	3.57	0.00095
EGLN1	egl-9 family hypoxia-inducible factor 1	3.56	0.027498
GEM	GTP binding protein overexpressed in skeletal muscle	3.55	0.01099
NRP2	neuropilin 2	3.55	0.000144
MCTP1	multiple C2 domains, transmembrane 1	3.54	0.008744
MT1X	metallothionein 1X	3.54	0.00336
RP11-242C19.2	novel transcript, sense intronic to GK	3.53	0.043081
ST3GAL1	ST3 beta-galactoside alpha-2,3-sialyltransferase 1	3.53	0.013902
SIRPAP1	signal-regulatory protein alpha pseudogene 1	3.53	0.009374
HECTD2	HECT domain containing E3 ubiquitin protein ligase 2	3.53	0.003043
SLC30A7	solute carrier family 30 (zinc transporter), member 7	3.53	0.000791
ST5	suppression of tumorigenicity 5	3.53	0.000125
EHD1	EH-domain containing 1	3.52	0.00075
DUSP1	dual specificity phosphatase 1	3.51	0.011318
MMP10	matrix metallopeptidase 10 (stromelysin 2)	3.5	0.064049
MT1JP	metallothionein 1J, pseudogene	3.49	0.000811
USP42	ubiquitin specific peptidase 42	3.47	0.001986
GSAP	gamma-secretase activating protein	3.46	0.003568
TSLP	thymic stromal lymphopoietin	3.43	0.011583
NGF	nerve growth factor (beta polypeptide)	3.43	0.007315
MT1L	metallothionein 1L (gene/pseudogene)	3.43	0.006353
CDKN2B	cyclin-dependent kinase inhibitor 2B (p15, inhibits CDK4)	3.43	0.000811
CCL1	chemokine (C-C motif) ligand 1	3.42	0.038862
XRN1	5-3 exoribonuclease 1	3.4	0.002827
GPRC5A	G protein-coupled receptor, class C, group 5, member A	3.4	0.002106
C21orf91	chromosome 21 open reading frame 91	3.4	0.000145
EML4	echinoderm microtubule associated protein like 4	3.39	0.000444
TRAFD1	TRAF-type zinc finger domain containing 1	3.36	0.008781
JAK2	Janus kinase 2	3.36	0.000463
GPRC5B	G protein-coupled receptor, class C, group 5, member B	3.35	0.060371
PSMB9	proteasome (prosome, macropain) subunit, beta type, 9	3.35	0.00086
GTPBP4	GTP binding protein 4	3.34	0.011227
ARL5B	ADP-ribosylation factor-like 5B	3.34	0.008334
ERAP1	endoplasmic reticulum aminopeptidase 1	3.34	0.002319
PNPT1	polyribonucleotide nucleotidyltransferase 1	3.32	0.051093
MYO10	myosin X	3.32	0.01575
CSRNP2	cysteine-serine-rich nuclear protein 2	3.32	0.000719
PRRG4	proline rich Gla (G-carboxyglutamic acid) 4 (transmembrane)	3.32	0.000665
JUN	jun proto-oncogene	3.31	0.016761
DNAJB5	DnaJ (Hsp40) homolog, subfamily B, member 5	3.3	0.000889
TLR3	toll-like receptor 3	3.29	0.00151
HK2	hexokinase 2	3.28	0.001483
USP12	ubiquitin specific peptidase 12	3.27	0.03944
SHB	Src homology 2 domain containing adaptor protein B	3.27	0.004606
PRKD3	protein kinase D3	3.25	3.2e-05
AC017002.2	novel transcript	3.24	0.044763
PRDM1	PR domain containing 1, with ZNF domain	3.24	0.026441
CASP4	caspase 4, apoptosis-related cysteine peptidase	3.24	0.003396
MT1F	metallothionein 1F	3.24	0.000463
FAM129A	family with sequence similarity 129, member A	3.23	0.007767
PIK3R3	phosphoinositide-3-kinase, regulatory subunit 3 (gamma)	3.21	0.002153
RASSF8	Ras association (RalGDS/AF-6) domain family (N-terminal) member 8	3.21	0.00187
SMURF1	SMAD specific E3 ubiquitin protein ligase 1	3.21	0.000463
HIVEP3	human immunodeficiency virus type I enhancer binding protein 3	3.19	0.000622
PARP8	poly (ADP-ribose) polymerase family, member 8	3.19	0.000472
RNU7-40P	RNA, U7 small nuclear 40 pseudogene	3.18	0.017892
GABRA2	gamma-aminobutyric acid (GABA) A receptor, alpha 2	3.17	0.005058
NR3C1	nuclear receptor subfamily 3, group C, member 1 (glucocorticoid receptor)	3.17	3.2e-05
RELB	v-rel avian reticuloendotheliosis viral oncogene homolog B	3.16	0.000203
GBP5	guanylate binding protein 5	3.14	0.012118
PNPLA8	patatin-like phospholipase domain containing 8	3.13	0.001363
DENND4A	DENN/MADD domain containing 4A	3.12	0.005917
DTX3L	deltex 3 like, E3 ubiquitin ligase	3.12	0.001402
MCC	mutated in colorectal cancers	3.11	0.004765
NHS	Nance-Horan syndrome (congenital cataracts and dental anomalies)	3.11	0.002432
COTL1	coactosin-like F-actin binding protein 1	3.11	0.001658
ADAM17	ADAM metallopeptidase domain 17	3.1	0.000791
PML	promyelocytic leukemia	3.1	0.00038
TAF13	TAF13 RNA polymerase II, TATA box binding protein (TBP)-associated factor, 18kDa	3.09	0.007063
ALCAM	activated leukocyte cell adhesion molecule	3.09	0.005031
ZNF217	zinc finger protein 217	3.09	0.003789
TNFSF13B	tumor necrosis factor (ligand) superfamily, member 13b	3.08	0.007671
SRGAP1	SLIT-ROBO Rho GTPase activating protein 1	3.08	0.002024
EIF5	eukaryotic translation initiation factor 5	3.08	0.00075
CDK17	cyclin-dependent kinase 17	3.08	0.000425
CPEB4	cytoplasmic polyadenylation element binding protein 4	3.06	0.002106
NUP62	nucleoporin 62kDa	3.06	0.000299
TOP1	topoisomerase (DNA) I	3.05	0.000801
PSMA3	proteasome (prosome, macropain) subunit, alpha type, 3	3.04	0.008668
TRAF3	TNF receptor-associated factor 3	3.03	0.002701
USP38	ubiquitin specific peptidase 38	3.03	0.000817
FSTL3	follistatin-like 3 (secreted glycoprotein)	3.02	0.026435
BCL10	B-cell CLL/lymphoma 10	3.02	0.003013
TMEM165	transmembrane protein 165	3.02	0.001336
EAF1	ELL associated factor 1	3.02	0.000355
CRISPLD2	cysteine-rich secretory protein LCCL domain containing 2	3.01	0.003007
TFAP2C	transcription factor AP-2 gamma (activating enhancer binding protein 2 gamma)	3.01	0.002406
ANKLE2	ankyrin repeat and LEM domain containing 2	3	0.001214
PIGV	phosphatidylinositol glycan anchor biosynthesis, class V	2.99	0.003148
TAB2	TGF-beta activated kinase 1/MAP3K7 binding protein 2	2.99	0.000634
RBM47	RNA binding motif protein 47	2.99	0.00037
SLC16A1	solute carrier family 16 (monocarboxylate transporter), member 1	2.98	0.024277
LACC1	laccase (multicopper oxidoreductase) domain containing 1	2.97	0.001004
PCNX	pecanex homolog (Drosophila)	2.97	0.000203
STAT1	signal transducer and activator of transcription 1, 91kDa	2.96	0.026332
WARS	tryptophanyl-tRNA synthetase	2.96	0.006202
SLC2A6	solute carrier family 2 (facilitated glucose transporter), member 6	2.96	0.002768
PELI1	pellino E3 ubiquitin protein ligase 1	2.96	0.001686
BLZF1	basic leucine zipper nuclear factor 1	2.94	0.011369
CELF1	CUGBP, Elav-like family member 1	2.94	0.002238
SLC22A4	solute carrier family 22 (organic cation/zwitterion transporter), member 4	2.94	0.001343
HMGCS1	3-hydroxy-3-methylglutaryl-CoA synthase 1 (soluble)	2.93	0.023503
FAS	Fas cell surface death receptor	2.93	0.002571
CIRH1A	cirrhosis, autosomal recessive 1A (cirhin)	2.93	0.001121
UAP1	UDP-N-acteylglucosamine pyrophosphorylase 1	2.92	0.011012
BTN3A3	butyrophilin, subfamily 3, member A3	2.92	0.00163
SERPINB2	serpin peptidase inhibitor, clade B (ovalbumin), member 2	2.9	0.029858
ADM	adrenomedullin	2.9	0.003789
MTF1	metal-regulatory transcription factor 1	2.88	0.000875
DHX58	DEXH (Asp-Glu-X-His) box polypeptide 58	2.87	0.008438
TAPBP	TAP binding protein (tapasin)	2.86	0.000305
SRFBP1	serum response factor binding protein 1	2.85	0.017328
DCUN1D5	DCN1, defective in cullin neddylation 1, domain containing 5	2.85	0.004957
GABPB1	GA binding protein transcription factor, beta subunit 1	2.85	0.000724
ELL	elongation factor RNA polymerase II	2.83	0.005392
ASAP2	ArfGAP with SH3 domain, ankyrin repeat and PH domain 2	2.83	0.004517
CD83	CD83 molecule	2.82	0.018151
DGKE	diacylglycerol kinase, epsilon 64kDa	2.82	0.008136
ASAP1	ArfGAP with SH3 domain, ankyrin repeat and PH domain 1	2.82	0.003003
C6orf62	chromosome 6 open reading frame 62	2.82	0.000992
TNIP3	TNFAIP3 interacting protein 3	2.81	0.018041
HSPH1	heat shock 105kDa/110kDa protein 1	2.81	0.01268
NUB1	negative regulator of ubiquitin-like proteins 1	2.81	0.002054
TAB3	TGF-beta activated kinase 1/MAP3K7 binding protein 3	2.81	0.001369
ERAP2	endoplasmic reticulum aminopeptidase 2	2.79	0.049479
SNAR-I	small ILF3/NF90-associated RNA I	2.79	0.014281
SNRPA1	small nuclear ribonucleoprotein polypeptide A	2.79	0.002523
SMURF2	SMAD specific E3 ubiquitin protein ligase 2	2.78	0.002153
LINC00641	long intergenic non-protein coding RNA 641	2.77	0.010918
ARHGAP29	Rho GTPase activating protein 29	2.77	0.009607
ACSL5	acyl-CoA synthetase long-chain family member 5	2.74	0.002615
ARHGEF2	Rho/Rac guanine nucleotide exchange factor (GEF) 2	2.74	0.000265
HECW2	HECT, C2 and WW domain containing E3 ubiquitin protein ligase 2	2.73	0.03199
CARD6	caspase recruitment domain family, member 6	2.73	0.017269
NAV2	neuron navigator 2	2.73	0.001987
MPZL1	myelin protein zero-like 1	2.72	0.009899
LOC100132891	uncharacterized LOC100132891	2.72	0.006097
GTF2B	general transcription factor IIB	2.72	0.004001
GJD3	gap junction protein, delta 3, 31.9kDa	2.72	0.003982
PPP4R2	protein phosphatase 4, regulatory subunit 2	2.71	0.003975
DIP2C	DIP2 disco-interacting protein 2 homolog C (Drosophila)	2.71	0.001266
RNU6-531P	RNA, U6 small nuclear 531, pseudogene	2.7	0.032728
LINC00189	long intergenic non-protein coding RNA 189	2.7	0.030244
RAB21	RAB21, member RAS oncogene family	2.7	0.004027
IFNAR1	interferon (alpha, beta and omega) receptor 1	2.7	0.00086
SEC24A	SEC24 family member A	2.69	0.028203
IRS2	insulin receptor substrate 2	2.69	0.015297
GRIA3	glutamate receptor, ionotropic, AMPA 3	2.69	0.008971
CDC42SE2	CDC42 small effector 2	2.69	0.001894
BTG1	B-cell translocation gene 1, anti-proliferative	2.68	0.012944
QKI	QKI, KH domain containing, RNA binding	2.68	0.002153
STX12	syntaxin 12	2.67	0.003875
LINC00936	long intergenic non-protein coding RNA 936	2.66	0.020041
C9orf16	chromosome 9 open reading frame 16	2.66	0.018062
MGLL	monoglyceride lipase	2.66	0.013812
METRNL	meteorin, glial cell differentiation regulator-like	2.66	0.003436
COG3	component of oligomeric golgi complex 3	2.65	0.011947
LPAR1	lysophosphatidic acid receptor 1	2.65	0.00223
MIR181B1	microRNA 181b-1	2.64	0.031435
ITGA1	integrin, alpha 1	2.64	0.015711
BMPER	BMP binding endothelial regulator	2.64	0.004063
POGLUT1	protein O-glucosyltransferase 1	2.64	0.002895
LITAF	lipopolysaccharide-induced TNF factor	2.64	0.001026
PI4K2A	phosphatidylinositol 4-kinase type 2 alpha	2.63	0.003653
CASP10	caspase 10, apoptosis-related cysteine peptidase	2.63	0.00284
RNF114	ring finger protein 114	2.63	0.001947
RNU6-360P	RNA, U6 small nuclear 360, pseudogene	2.62	0.049736
SEC23B	Sec23 homolog B (S. cerevisiae)	2.62	0.020489
LOC100505474	uncharacterized LOC100505474	2.62	0.009274
NUPL1	nucleoporin like 1	2.62	0.009141
ALAS1	aminolevulinate, delta-, synthase 1	2.62	0.003567
BTAF1	BTAF1 RNA polymerase II, B-TFIID transcription factor-associated, 170kDa	2.62	0.002352
RELA	v-rel avian reticuloendotheliosis viral oncogene homolog A	2.62	0.000302
FAM46A	family with sequence similarity 46, member A	2.6	0.016196
CDC14A	cell division cycle 14A	2.6	0.006108
TJP2	tight junction protein 2	2.6	0.002946
UBE2Z	ubiquitin-conjugating enzyme E2Z	2.6	0.001597
B3GNT5	UDP-GlcNAc:betaGal beta-1,3-N-acetylglucosaminyltransferase 5	2.59	0.008416
HIPK2	homeodomain interacting protein kinase 2	2.59	0.00691
KIAA1279	KIAA1279	2.59	0.005345
FOCAD	focadhesin	2.59	0.005035
APOBEC3G	apolipoprotein B mRNA editing enzyme, catalytic polypeptide-like 3G	2.59	0.003101
AIM1	absent in melanoma 1	2.59	0.000791
IL1RAP	interleukin 1 receptor accessory protein	2.58	0.023503
USP30-AS1	USP30 antisense RNA 1	2.58	0.01927
RNF24	ring finger protein 24	2.58	0.006872
ABTB2	ankyrin repeat and BTB (POZ) domain containing 2	2.58	0.002875
TGFB3	transforming growth factor, beta 3	2.58	0.001978
GLTP	glycolipid transfer protein	2.58	0.000993
SEC14L2	SEC14-like 2 (S. cerevisiae)	2.58	0.000676
MIR22HG	MIR22 host gene (non-protein coding)	2.57	0.024653
RP11-142M10.2	novel transcript	2.57	0.024277
ZNF462	zinc finger protein 462	2.57	0.004021
CCNJ	cyclin J	2.57	0.003053
IKBKE	inhibitor of kappa light polypeptide gene enhancer in B-cells, kinase epsilon	2.57	0.000874
ITPRIP	inositol 1,4,5-trisphosphate receptor interacting protein	2.56	0.049901
TNC	tenascin C	2.56	0.04419
SRP19	signal recognition particle 19kDa	2.56	0.010363
NUDCD1	NudC domain containing 1	2.56	0.005349
SDE2	SDE2 telomere maintenance homolog (S. pombe)	2.56	0.002764
CPED1	cadherin-like and PC-esterase domain containing 1	2.55	0.005205
RASGEF1B	RasGEF domain family, member 1B	2.55	0.000608
SLC33A1	solute carrier family 33 (acetyl-CoA transporter), member 1	2.54	0.021556
EIF1B	eukaryotic translation initiation factor 1B	2.54	0.003389
METTL21B	methyltransferase like 21B	2.54	0.0019
RP11-318K15.2	putative novel transcript	2.53	0.0488
SLC16A6P1	SLC16A6 pseudogene 1	2.53	0.045224
SCAF4	SR-related CTD-associated factor 4	2.53	0.00295
MARK3	MAP/microtubule affinity-regulating kinase 3	2.53	0.001318
MIR4308	microRNA 4308	2.52	0.019274
RNF19A	ring finger protein 19A, RBR E3 ubiquitin protein ligase	2.52	0.001293
NAB1	NGFI-A binding protein 1 (EGR1 binding protein 1)	2.52	0.001105
MMP1	matrix metallopeptidase 1 (interstitial collagenase)	2.51	0.0458
PHACTR1	phosphatase and actin regulator 1	2.51	0.005553
PDCD5	programmed cell death 5	2.51	0.000472
JPH2	junctophilin 2	2.5	0.019859
MASTL	microtubule associated serine/threonine kinase-like	2.5	0.017605
KRT33B	keratin 33B	2.5	0.017153
SP100	SP100 nuclear antigen	2.5	0.009932
DDX18	DEAD (Asp-Glu-Ala-Asp) box polypeptide 18	2.5	0.003743
RC3H2	ring finger and CCCH-type domains 2	2.5	0.001468
SMC5	structural maintenance of chromosomes 5	2.49	0.051044
MGC12916	uncharacterized protein MGC12916	2.49	0.042807
CEPT1	choline/ethanolamine phosphotransferase 1	2.49	0.001581
MT1A	metallothionein 1A	2.49	0.000539
RNU7-76P	RNA, U7 small nuclear 76 pseudogene	2.48	0.025828
MIR125B1	microRNA 125b-1	2.48	0.006718
ARHGAP24	Rho GTPase activating protein 24	2.48	0.002933
CDK12	cyclin-dependent kinase 12	2.48	0.001104
OPTN	optineurin	2.47	0.00136
P2RX7	purinergic receptor P2X, ligand-gated ion channel, 7	2.46	0.053584
IER5	immediate early response 5	2.46	0.006091
WNK1	WNK lysine deficient protein kinase 1	2.45	0.097768
PANK3	pantothenate kinase 3	2.45	0.005731
PCGF5	polycomb group ring finger 5	2.45	0.003693
UBASH3B	ubiquitin associated and SH3 domain containing B	2.44	0.015958
SLC15A3	solute carrier family 15 (oligopeptide transporter), member 3	2.44	0.008758
ELF3	E74-like factor 3 (ets domain transcription factor, epithelial-specific )	2.44	0.006059
SFPQ	splicing factor proline/glutamine-rich	2.44	0.005387
PDE4B	phosphodiesterase 4B, cAMP-specific	2.43	0.042823
NOP58	NOP58 ribonucleoprotein	2.43	0.018569
STK4	serine/threonine kinase 4	2.43	0.017834
SP140L	SP140 nuclear body protein-like	2.43	0.005794
PIP5K1A	phosphatidylinositol-4-phosphate 5-kinase, type I, alpha	2.43	0.004927
MICB	MHC class I polypeptide-related sequence B	2.43	0.004655
RASGRP1	RAS guanyl releasing protein 1 (calcium and DAG-regulated)	2.43	0.002792
TUBB2A	tubulin, beta 2A class IIa	2.42	0.040842
GNL3	guanine nucleotide binding protein-like 3 (nucleolar)	2.42	0.021508
NECAP1	NECAP endocytosis associated 1	2.42	0.007319
SLC25A33	solute carrier family 25 (pyrimidine nucleotide carrier), member 33	2.42	0.007259
KIAA0020	KIAA0020	2.41	0.023841
PIGA	phosphatidylinositol glycan anchor biosynthesis, class A	2.41	0.012673
KLHL5	kelch-like family member 5	2.41	0.009779
CKS2	CDC28 protein kinase regulatory subunit 2	2.41	0.00897
RGL1	ral guanine nucleotide dissociation stimulator-like 1	2.41	0.007877
C5orf15	chromosome 5 open reading frame 15	2.41	0.006919
HELZ2	helicase with zinc finger 2, transcriptional coactivator	2.41	0.003164
FOXC1	forkhead box C1	2.41	0.001512
TRIP10	thyroid hormone receptor interactor 10	2.41	0.001318
NEURL1B	neuralized E3 ubiquitin protein ligase 1B	2.4	0.060175
GNPDA2	glucosamine-6-phosphate deaminase 2	2.4	0.019997
TIAM2	T-cell lymphoma invasion and metastasis 2	2.4	0.006982
NFKBIB	nuclear factor of kappa light polypeptide gene enhancer in B-cells inhibitor, beta	2.4	0.002464
PSEN1	presenilin 1	2.4	0.000719
SNAP25	synaptosomal-associated protein, 25kDa	2.39	0.069119
C3orf80	chromosome 3 open reading frame 80	2.39	0.026946
GLI3	GLI family zinc finger 3	2.39	0.024698
F3	coagulation factor III (thromboplastin, tissue factor)	2.39	0.008824
ETF1	eukaryotic translation termination factor 1	2.39	0.002358
JUNB	jun B proto-oncogene	2.38	0.072281
STEAP1B	STEAP family member 1B	2.38	0.004486
SPATA5L1	spermatogenesis associated 5-like 1	2.38	0.001787
HMGN2P46	high mobility group nucleosomal binding domain 2 pseudogene 46	2.37	0.016104
AC104777.2	novel transcript	2.37	0.003983
ENTPD7	ectonucleoside triphosphate diphosphohydrolase 7	2.37	0.002437
SMAD7	SMAD family member 7	2.37	0.002143
NFE2L3	nuclear factor, erythroid 2-like 3	2.37	0.00204
COQ10B	coenzyme Q10 homolog B (S. cerevisiae)	2.37	0.001597
KDM6B	lysine (K)-specific demethylase 6B	2.36	0.06815
C5orf56	chromosome 5 open reading frame 56	2.36	0.00611
UHRF1BP1	UHRF1 binding protein 1	2.36	0.006001
PPP4R4	protein phosphatase 4, regulatory subunit 4	2.36	0.005327
MT1M	metallothionein 1M	2.36	0.005288
SECISBP2L	SECIS binding protein 2-like	2.36	0.004189
DNAJB9	DnaJ (Hsp40) homolog, subfamily B, member 9	2.36	0.001734
EIF2AK3	eukaryotic translation initiation factor 2-alpha kinase 3	2.35	0.027769
LTV1	LTV1 ribosome biogenesis factor	2.35	0.020489
FAM126A	family with sequence similarity 126, member A	2.35	0.009497
RP11-352D3.2	novel protein	2.35	0.005468
CHIC2	cysteine-rich hydrophobic domain 2	2.35	0.000302
C8orf46	chromosome 8 open reading frame 46	2.34	0.07811
CPEB2	cytoplasmic polyadenylation element binding protein 2	2.34	0.072194
MIR4668	microRNA 4668	2.34	0.025666
FLJ44635	TPT1-like protein	2.34	0.016568
FGF5	fibroblast growth factor 5	2.33	0.023032
PPRC1	peroxisome proliferator-activated receptor gamma, coactivator-related 1	2.33	0.013788
AFF4	AF4/FMR2 family, member 4	2.33	0.003567
GCC2	GRIP and coiled-coil domain containing 2	2.32	0.013557
RYBP	RING1 and YY1 binding protein	2.32	0.005873
PSMA6	proteasome (prosome, macropain) subunit, alpha type, 6	2.31	0.007281
DHX36	DEAH (Asp-Glu-Ala-His) box polypeptide 36	2.31	0.005627
MICAL3	microtubule associated monooxygenase, calponin and LIM domain containing 3	2.31	0.003704
IKBKB	inhibitor of kappa light polypeptide gene enhancer in B-cells, kinase beta	2.31	0.001105
FST	follistatin	2.3	0.087002
SNORD75	small nucleolar RNA, C/D box 75	2.3	0.022057
TLE4	transducin-like enhancer of split 4	2.3	0.006718
ELTD1	EGF, latrophilin and seven transmembrane domain containing 1	2.3	0.006582
SIPA1L2	signal-induced proliferation-associated 1 like 2	2.29	0.075523
NRAS	neuroblastoma RAS viral (v-ras) oncogene homolog	2.29	0.030449
PBDC1	polysaccharide biosynthesis domain containing 1	2.29	0.007263
ETV6	ets variant 6	2.29	0.004638
NIFK	nucleolar protein interacting with the FHA domain of MKI67	2.29	0.002876
DUSP16	dual specificity phosphatase 16	2.29	0.00187
LOC100130476	uncharacterized LOC100130476	2.29	0.00182
H3F3B	H3 histone, family 3B (H3.3B)	2.29	0.000843
LARP4	La ribonucleoprotein domain family, member 4	2.28	0.008089
PSMB8	proteasome (prosome, macropain) subunit, beta type, 8	2.28	0.008089
BTN2A1	butyrophilin, subfamily 2, member A1	2.28	0.004687
AGFG1	ArfGAP with FG repeats 1	2.28	0.001336
YPEL2	yippee-like 2 (Drosophila)	2.27	0.059728
AK4P3	adenylate kinase 4 pseudogene 3	2.27	0.008974
SMG7	SMG7 nonsense mediated mRNA decay factor	2.27	0.004108
RP11-277L2.3	novel transcript	2.27	0.002394
DNAJC3	DnaJ (Hsp40) homolog, subfamily C, member 3	2.26	0.093521
CRY1	cryptochrome circadian clock 1	2.26	0.011704
PGAP1	post-GPI attachment to proteins 1	2.26	0.007841
UBR1	ubiquitin protein ligase E3 component n-recognin 1	2.26	0.000169
BMP2	bone morphogenetic protein 2	2.25	0.089172
SPRED1	sprouty-related, EVH1 domain containing 1	2.25	0.065808
LRIF1	ligand dependent nuclear receptor interacting factor 1	2.25	0.006222
INTS6	integrator complex subunit 6	2.25	0.000398
PDE12	phosphodiesterase 12	2.24	0.014294
BACH1	BTB and CNC homology 1, basic leucine zipper transcription factor 1	2.23	0.009173
TBK1	TANK-binding kinase 1	2.23	0.006108
GBP7	guanylate binding protein 7	2.23	0.004212
NUS1	nuclear undecaprenyl pyrophosphate synthase 1 homolog (S. cerevisiae)	2.22	0.045395
MIR1260B	microRNA 1260b	2.22	0.00988
C8orf4	chromosome 8 open reading frame 4	2.22	0.007877
TRIM8	tripartite motif containing 8	2.22	0.006524
RLF	rearranged L-myc fusion	2.22	0.006446
FAM111A	family with sequence similarity 111, member A	2.22	0.004189
ZCCHC6	zinc finger, CCHC domain containing 6	2.22	0.003902
SPATA13	spermatogenesis associated 13	2.22	0.002648
LYRM4	LYR motif containing 4	2.22	0.001121
EPG5	ectopic P-granules autophagy protein 5 homolog (C. elegans)	2.22	0.000791
TMF1	TATA element modulatory factor 1	2.21	0.017352
C6orf132	chromosome 6 open reading frame 132	2.21	0.000791
TBC1D9	TBC1 domain family, member 9 (with GRAM domain)	2.2	0.010256
AKT3	v-akt murine thymoma viral oncogene homolog 3	2.2	0.006651
NRIP1	nuclear receptor interacting protein 1	2.2	0.001819
ITPR2	inositol 1,4,5-trisphosphate receptor, type 2	2.2	0.000719
FLJ32255	uncharacterized LOC643977	2.19	0.039515
OR56B1	olfactory receptor, family 56, subfamily B, member 1	2.19	0.023304
CHST15	carbohydrate (N-acetylgalactosamine 4-sulfate 6-O) sulfotransferase 15	2.19	0.003743
CGNL1	cingulin-like 1	2.19	0.003653
SMAD3	SMAD family member 3	2.18	0.076365
AC002064.4	novel transcript	2.18	0.033637
NCEH1	neutral cholesterol ester hydrolase 1	2.18	0.028172
ZSWIM4	zinc finger, SWIM-type containing 4	2.18	0.02106
SLFN12	schlafen family member 12	2.18	0.00714
CCSER2	coiled-coil serine-rich protein 2	2.18	0.007039
SNORD4B	small nucleolar RNA, C/D box 4B	2.18	0.006516
ICOSLG	inducible T-cell co-stimulator ligand	2.18	0.001293
CLIC2	chloride intracellular channel 2	2.17	0.038855
PHF11	PHD finger protein 11	2.17	0.024314
DUSP5	dual specificity phosphatase 5	2.17	0.005544
NFATC1	nuclear factor of activated T-cells, cytoplasmic, calcineurin-dependent 1	2.17	0.005311
PRRC2C	proline-rich coiled-coil 2C	2.17	0.002669
TRAF3IP2	TRAF3 interacting protein 2	2.17	0.001137
UTP3	UTP3, small subunit (SSU) processome component, homolog (S. cerevisiae)	2.16	0.082148
FLJ46875	uncharacterized LOC440918	2.16	0.025895
HS3ST3A1	heparan sulfate (glucosamine) 3-O-sulfotransferase 3A1	2.16	0.025613
BPGM	2,3-bisphosphoglycerate mutase	2.16	0.018857
RSPO3	R-spondin 3	2.16	0.017959
ALG2	ALG2, alpha-1,3/1,6-mannosyltransferase	2.16	0.007968
NSUN2	NOP2/Sun RNA methyltransferase family, member 2	2.16	0.00774
RASSF8-AS1	RASSF8 atnisense RNA 1	2.16	0.001518
MRPL32	mitochondrial ribosomal protein L32	2.16	0.001335
CHD1	chromodomain helicase DNA binding protein 1	2.15	0.021479
LOC642441	uncharacterized LOC642441	2.15	0.011208
MT1G	metallothionein 1G	2.15	0.002437
NECAP2	NECAP endocytosis associated 2	2.15	0.000954
LRRC59	leucine rich repeat containing 59	2.14	0.056779
EMP1	epithelial membrane protein 1	2.14	0.025028
ESPL1	extra spindle pole bodies homolog 1 (S. cerevisiae)	2.14	0.012426
KLF9	Kruppel-like factor 9	2.14	0.007035
PTGFR	prostaglandin F receptor (FP)	2.14	0.001987
LUZP1	leucine zipper protein 1	2.14	0.001978
NFIB	nuclear factor I/B	2.13	0.05474
RNU7-119P	RNA, U7 small nuclear 119 pseudogene	2.13	0.043108
MIS12	MIS12 kinetochore complex component	2.13	0.02194
PSMD11	proteasome (prosome, macropain) 26S subunit, non-ATPase, 11	2.13	0.013529
FILIP1L	filamin A interacting protein 1-like	2.13	0.013322
HIAT1	hippocampus abundant transcript 1	2.13	0.010567
CTNNAL1	catenin (cadherin-associated protein), alpha-like 1	2.13	0.007988
INO80D	INO80 complex subunit D	2.13	0.00355
ID3	inhibitor of DNA binding 3, dominant negative helix-loop-helix protein	2.12	0.080981
TIMM17A	translocase of inner mitochondrial membrane 17 homolog A (yeast)	2.12	0.026881
HIST1H2AI	histone cluster 1, H2ai	2.12	0.018243
UBE2E1	ubiquitin-conjugating enzyme E2E 1	2.12	0.010838
CCL13	chemokine (C-C motif) ligand 13	2.12	0.010399
TRIB1	tribbles pseudokinase 1	2.12	0.006833
PSMB8-AS1	PSMB8 antisense RNA 1 (head to head)	2.12	0.006718
CCNT1	cyclin T1	2.12	0.002701
CEBPZ	CCAAT/enhancer binding protein (C/EBP), zeta	2.11	0.021042
CBLB	Cbl proto-oncogene B, E3 ubiquitin protein ligase	2.11	0.014786
SPAG1	sperm associated antigen 1	2.11	0.008668
SEC23IP	SEC23 interacting protein	2.11	0.005327
BEST1	bestrophin 1	2.11	0.003252
HERC1	HECT and RLD domain containing E3 ubiquitin protein ligase family member 1	2.11	0.002757
RP11-439L18.2	putative novel transcript	2.11	0.001465
PHLDA1	pleckstrin homology-like domain, family A, member 1	2.1	0.064952
ERVK-7	endogenous retrovirus group K, member 7	2.1	0.0477
MLKL	mixed lineage kinase domain-like	2.1	0.040018
FOSL1	FOS-like antigen 1	2.1	0.02157
SHQ1	SHQ1, H/ACA ribonucleoprotein assembly factor	2.1	0.018521
RASA2	RAS p21 protein activator 2	2.1	0.013135
PPFIBP2	PTPRF interacting protein, binding protein 2 (liprin beta 2)	2.1	0.011316
VNN1	vanin 1	2.1	0.00898
RAP2C	RAP2C, member of RAS oncogene family	2.1	0.008668
OSER1	oxidative stress responsive serine-rich 1	2.1	0.005958
SIAH2	siah E3 ubiquitin protein ligase 2	2.1	0.004315
TBC1D1	TBC1 (tre-2/USP6, BUB2, cdc16) domain family, member 1	2.1	0.004095
TYW5	tRNA-yW synthesizing protein 5	2.1	0.002814
DAPK2	death-associated protein kinase 2	2.1	0.000434
KCTD5	potassium channel tetramerization domain containing 5	2.09	0.005269
SCML1	sex comb on midleg-like 1 (Drosophila)	2.09	0.002308
TGS1	trimethylguanosine synthase 1	2.09	0.001987
VAV2	vav 2 guanine nucleotide exchange factor	2.09	0.000535
ABCC1	ATP-binding cassette, sub-family C (CFTR/MRP), member 1	2.09	0.000265
MIR553	microRNA 553	2.08	0.098792
TTL	tubulin tyrosine ligase	2.08	0.01143
PHLDB2	pleckstrin homology-like domain, family B, member 2	2.08	0.006226
KIAA1033	KIAA1033	2.08	0.004045
TMEFF1	transmembrane protein with EGF-like and two follistatin-like domains 1	2.08	0.001831
KRT33A	keratin 33A	2.07	0.043798
FICD	FIC domain containing	2.07	0.039934
LRRC8B	leucine rich repeat containing 8 family, member B	2.07	0.012214
CCND3	cyclin D3	2.07	0.002255
MAP2K3	mitogen-activated protein kinase kinase 3	2.07	0.001102
TWIST1	twist family bHLH transcription factor 1	2.06	0.069593
NAPG	N-ethylmaleimide-sensitive factor attachment protein, gamma	2.06	0.026156
IL32	interleukin 32	2.06	0.02227
RAB8B	RAB8B, member RAS oncogene family	2.06	0.009359
HSPA9	heat shock 70kDa protein 9 (mortalin)	2.06	0.007035
EDEM3	ER degradation enhancer, mannosidase alpha-like 3	2.06	0.004949
CASP3	caspase 3, apoptosis-related cysteine peptidase	2.06	0.003222
MAFF	v-maf avian musculoaponeurotic fibrosarcoma oncogene homolog F	2.06	0.003053
POMP	proteasome maturation protein	2.06	0.001293
SMIM13	small integral membrane protein 13	2.06	0.000914
UBE2L6	ubiquitin-conjugating enzyme E2L 6	2.06	0.000308
SNN	stannin	2.05	0.045522
IFNE	interferon, epsilon	2.05	0.030618
PARP9	poly (ADP-ribose) polymerase family, member 9	2.05	0.016135
MAK16	MAK16 homolog (S. cerevisiae)	2.05	0.010714
USP15	ubiquitin specific peptidase 15	2.05	0.006558
RP11-395B7.7	novel transcript, overlapping TRIM56	2.04	0.028285
HNRNPC	heterogeneous nuclear ribonucleoprotein C (C1/C2)	2.04	0.010431
FHOD3	formin homology 2 domain containing 3	2.04	0.005216
AGTR1	angiotensin II receptor, type 1	2.03	0.024973
ACAT2	acetyl-CoA acetyltransferase 2	2.03	0.017079
CLEC2B	C-type lectin domain family 2, member B	2.03	0.007841
PHF20L1	PHD finger protein 20-like 1	2.03	0.005718
ZPR1	ZPR1 zinc finger	2.03	0.002308
RP1-184J9.2	novel transcript	2.02	0.024324
SNORD12C	small nucleolar RNA, C/D box 12C	2.02	0.023181
G3BP1	GTPase activating protein (SH3 domain) binding protein 1	2.02	0.017407
TRNAI2	transfer RNA isoleucine 2 (anticodon UAU)	2.02	0.017206
CD58	CD58 molecule	2.02	0.015853
CYP27B1	cytochrome P450, family 27, subfamily B, polypeptide 1	2.02	0.010328
SLCO5A1	solute carrier organic anion transporter family, member 5A1	2.02	0.009596
RP11-465N4.4	novel transcript	2.01	0.084589
BMP2K	BMP2 inducible kinase	2.01	0.030171
IL13RA2	interleukin 13 receptor, alpha 2	2.01	0.018182
RNA5SP70	RNA, 5S ribosomal pseudogene 70	2.01	0.017812
EBLN2	endogenous Bornavirus-like nucleoprotein 2	2.01	0.016733
STK40	serine/threonine kinase 40	2.01	0.006912
AC104777.1	putative novel transcript	2.01	0.006672
POLR3D	polymerase (RNA) III (DNA directed) polypeptide D, 44kDa	2.01	0.003532
NDNF	neuron-derived neurotrophic factor	2.01	0.001368
ITGA5	integrin, alpha 5 (fibronectin receptor, alpha polypeptide)	2	0.072951
NAA15	N(alpha)-acetyltransferase 15, NatA auxiliary subunit	2	0.052168
ABI3BP	ABI family, member 3 (NESH) binding protein	2	0.037037
ARL13B	ADP-ribosylation factor-like 13B	2	0.009533
PLAGL2	pleiomorphic adenoma gene-like 2	2	0.007638
PPP1R18	protein phosphatase 1, regulatory subunit 18	2	0.006059
TRIM56	tripartite motif containing 56	2	0.003975
DNASE2	deoxyribonuclease II, lysosomal	-2	0.024307
ADH5P4	alcohol dehydrogenase 5 (class III), chi polypeptide, pseudogene 4	-2	0.022032
ALDH1A1	aldehyde dehydrogenase 1 family, member A1	-2	0.01976
GTF2H5	general transcription factor IIH, polypeptide 5	-2	0.012548
KANSL1	KAT8 regulatory NSL complex subunit 1	-2	0.008668
HIST1H2AC	histone cluster 1, H2ac	-2	0.00611
PCYOX1	prenylcysteine oxidase 1	-2	0.003101
MDFIC	MyoD family inhibitor domain containing	-2.01	0.070783
PLAGL1	pleiomorphic adenoma gene-like 1	-2.01	0.032566
SOCS5	suppressor of cytokine signaling 5	-2.01	0.0258
ANKRD10-IT1	ANKRD10 intronic transcript 1 (non-protein coding)	-2.01	0.024277
LYPLAL1	lysophospholipase-like 1	-2.01	0.023732
WISP2	WNT1 inducible signaling pathway protein 2	-2.01	0.016527
TET1	tet methylcytosine dioxygenase 1	-2.01	0.011739
ARHGAP1	Rho GTPase activating protein 1	-2.01	0.005432
VANGL1	VANGL planar cell polarity protein 1	-2.01	0.00394
FBN2	fibrillin 2	-2.01	0.002754
LRRC37A2	leucine rich repeat containing 37, member A2	-2.01	0.000463
ANKAR	ankyrin and armadillo repeat containing	-2.02	0.04876
SPATA25	spermatogenesis associated 25	-2.02	0.034492
ARHGAP23	Rho GTPase activating protein 23	-2.02	0.014336
PDK2	pyruvate dehydrogenase kinase, isozyme 2	-2.02	0.005457
KDELR3	KDEL (Lys-Asp-Glu-Leu) endoplasmic reticulum protein retention receptor 3	-2.03	0.095978
MARVELD1	MARVEL domain containing 1	-2.03	0.0749
ZBTB38	zinc finger and BTB domain containing 38	-2.03	0.046777
GAS6-AS2	GAS6 antisense RNA 2 (head to head)	-2.03	0.021772
MAN1C1	mannosidase, alpha, class 1C, member 1	-2.03	0.009899
RHOBTB3	Rho-related BTB domain containing 3	-2.03	0.005148
RERE	arginine-glutamic acid dipeptide (RE) repeats	-2.03	0.001653
DBT	dihydrolipoamide branched chain transacylase E2	-2.03	0.000415
HECTD3	HECT domain containing E3 ubiquitin protein ligase 3	-2.04	0.0872
OXR1	oxidation resistance 1	-2.04	0.032079
GTF2IP1	general transcription factor IIi, pseudogene 1	-2.04	0.028633
SPICE1	spindle and centriole associated protein 1	-2.04	0.025012
ICK	intestinal cell (MAK-like) kinase	-2.04	0.025012
TBC1D2	TBC1 domain family, member 2	-2.04	0.015163
PDE3A	phosphodiesterase 3A, cGMP-inhibited	-2.04	0.007259
RPL23AP7	ribosomal protein L23a pseudogene 7	-2.04	0.004831
MIR32	microRNA 32	-2.04	0.004444
RP11-347C18.3	novel transcript	-2.04	0.003975
GLT8D1	glycosyltransferase 8 domain containing 1	-2.04	0.001833
PTCH1	patched 1	-2.04	0.000504
PTGIS	prostaglandin I2 (prostacyclin) synthase	-2.05	0.084919
EFNA4	ephrin-A4	-2.05	0.067642
MIR1184-3	microRNA 1184-3	-2.05	0.052807
MIR1184-1	microRNA 1184-1	-2.05	0.052807
ARL17A	ADP-ribosylation factor-like 17A	-2.05	0.020706
C9orf106	chromosome 9 open reading frame 106	-2.05	0.010661
TOB1	transducer of ERBB2, 1	-2.06	0.066156
WEE1	WEE1 G2 checkpoint kinase	-2.06	0.055785
MIR450A2	microRNA 450a-2	-2.06	0.046419
HIST1H2AK	histone cluster 1, H2ak	-2.06	0.023222
C2CD5	C2 calcium-dependent domain containing 5	-2.06	0.016739
SNX2	sorting nexin 2	-2.06	0.012037
SPEF2	sperm flagellar 2	-2.06	0.010941
VGLL3	vestigial-like family member 3	-2.06	0.010002
CTPS2	CTP synthase 2	-2.06	0.006912
NFYB	nuclear transcription factor Y, beta	-2.06	0.00337
LOC100506834	uncharacterized LOC100506834	-2.07	0.056734
NAIP	NLR family, apoptosis inhibitory protein	-2.07	0.022639
LOC101929911	uncharacterized LOC101929911	-2.07	0.02232
RP11-195F19.9	novel transcript	-2.07	0.015945
ARSK	arylsulfatase family, member K	-2.07	0.013357
ADCY9	adenylate cyclase 9	-2.07	0.008614
ZZZ3	zinc finger, ZZ-type containing 3	-2.07	0.008089
ZMYM3	zinc finger, MYM-type 3	-2.07	0.001566
LRP6	low density lipoprotein receptor-related protein 6	-2.08	0.092051
LINC01139	long intergenic non-protein coding RNA 1139	-2.08	0.066848
MAP3K3	mitogen-activated protein kinase kinase kinase 3	-2.08	0.044339
LOC100128288	uncharacterized LOC100128288	-2.08	0.033297
SLC44A2	solute carrier family 44 (choline transporter), member 2	-2.08	0.022239
TAS2R3	taste receptor, type 2, member 3	-2.08	0.019569
DHX35	DEAH (Asp-Glu-Ala-His) box polypeptide 35	-2.08	0.011627
FAM171B	family with sequence similarity 171, member B	-2.08	0.007199
SCN8A	sodium channel, voltage gated, type VIII, alpha subunit	-2.08	0.002946
CRYZ	crystallin, zeta (quinone reductase)	-2.09	0.089224
ARHGEF26	Rho guanine nucleotide exchange factor (GEF) 26	-2.09	0.041668
MIR3685	microRNA 3685	-2.09	0.030213
FBXO31	F-box protein 31	-2.09	0.021978
NID2	nidogen 2 (osteonidogen)	-2.09	0.013767
CDCA7L	cell division cycle associated 7-like	-2.09	0.010241
ITGA4	integrin, alpha 4 (antigen CD49D, alpha 4 subunit of VLA-4 receptor)	-2.09	0.009146
PRIM1	primase, DNA, polypeptide 1 (49kDa)	-2.09	0.007558
TRHDE-AS1	TRHDE antisense RNA 1	-2.09	0.006611
FBXL2	F-box and leucine-rich repeat protein 2	-2.09	0.002919
PITPNA-AS1	PITPNA antisense RNA 1	-2.09	0.002615
OFD1	oral-facial-digital syndrome 1	-2.1	0.067353
OSBPL3	oxysterol binding protein-like 3	-2.1	0.053682
ZC2HC1A	zinc finger, C2HC-type containing 1A	-2.1	0.046307
CYP2R1	cytochrome P450, family 2, subfamily R, polypeptide 1	-2.1	0.027286
HIST1H2BD	histone cluster 1, H2bd	-2.1	0.019155
PIP4K2B	phosphatidylinositol-5-phosphate 4-kinase, type II, beta	-2.1	0.011366
FAM105A	family with sequence similarity 105, member A	-2.1	0.003164
ARHGAP12	Rho GTPase activating protein 12	-2.11	0.084997
ZBTB16	zinc finger and BTB domain containing 16	-2.11	0.043269
PER3	period circadian clock 3	-2.11	0.027852
LMOD1	leiomodin 1 (smooth muscle)	-2.11	0.025821
CREB3L1	cAMP responsive element binding protein 3-like 1	-2.11	0.013008
ZNF844	zinc finger protein 844	-2.11	0.005349
ARID4A	AT rich interactive domain 4A (RBP1-like)	-2.11	0.005328
RP11-10N23.2	novel transcript	-2.12	0.072407
PAQR7	progestin and adipoQ receptor family member VII	-2.12	0.065703
VASN	vasorin	-2.12	0.035977
GCNT1	glucosaminyl (N-acetyl) transferase 1, core 2	-2.12	0.030926
HSDL1	hydroxysteroid dehydrogenase like 1	-2.12	0.006753
SLC25A36	solute carrier family 25 (pyrimidine nucleotide carrier ), member 36	-2.12	0.005317
ABHD10	abhydrolase domain containing 10	-2.12	0.004303
TPST1	tyrosylprotein sulfotransferase 1	-2.12	0.002272
PDP2	pyruvate dehyrogenase phosphatase catalytic subunit 2	-2.12	0.00205
MAGI3	membrane associated guanylate kinase, WW and PDZ domain containing 3	-2.12	0.002024
DPY19L2P1	DPY19L2 pseudogene 1	-2.13	0.068899
RP11-427M20.1	novel transcript	-2.13	0.027321
BACE1-AS	BACE1 antisense RNA	-2.13	0.018332
KCNJ8	potassium inwardly-rectifying channel, subfamily J, member 8	-2.13	0.01774
DCBLD1	discoidin, CUB and LCCL domain containing 1	-2.13	0.002255
MCM6	minichromosome maintenance complex component 6	-2.13	0.001808
SLC1A5	solute carrier family 1 (neutral amino acid transporter), member 5	-2.14	0.030771
CAMK2D	calcium/calmodulin-dependent protein kinase II delta	-2.14	0.015073
FUT10	fucosyltransferase 10 (alpha (1,3) fucosyltransferase)	-2.14	0.01227
CNN2	calponin 2	-2.14	0.00979
SMAD6	SMAD family member 6	-2.14	0.006513
SRGAP2	SLIT-ROBO Rho GTPase activating protein 2	-2.14	0.002252
NLN	neurolysin (metallopeptidase M3 family)	-2.15	0.030691
C18orf54	chromosome 18 open reading frame 54	-2.15	0.014904
MBNL1-AS1	MBNL1 antisense RNA 1	-2.15	0.014135
NUMA1	nuclear mitotic apparatus protein 1	-2.15	0.008525
IL6R	interleukin 6 receptor	-2.15	0.006912
RNA5SP403	RNA, 5S ribosomal pseudogene 403	-2.16	0.070333
TBC1D19	TBC1 domain family, member 19	-2.16	0.021109
ARMC9	armadillo repeat containing 9	-2.16	0.02003
C9orf147	chromosome 9 open reading frame 147	-2.16	0.006117
CSRP2	cysteine and glycine-rich protein 2	-2.16	0.005799
KANK1	KN motif and ankyrin repeat domains 1	-2.16	0.00163
SLC7A14	solute carrier family 7, member 14	-2.17	0.077836
FLRT3	fibronectin leucine rich transmembrane protein 3	-2.17	0.050531
UBE2Q2L	ubiquitin-conjugating enzyme E2Q family member 2-like	-2.17	0.035896
CLDN11	claudin 11	-2.17	0.023798
PLAG1	pleiomorphic adenoma gene 1	-2.17	0.020124
SSFA2	sperm specific antigen 2	-2.17	0.005947
ARL4D	ADP-ribosylation factor-like 4D	-2.17	0.003936
SIN3A	SIN3 transcription regulator family member A	-2.17	0.002933
FAM217B	family with sequence similarity 217, member B	-2.17	0.000513
SNORD107	small nucleolar RNA, C/D box 107	-2.18	0.062346
PRIMPOL	primase and polymerase (DNA-directed)	-2.18	0.047726
KIF26B	kinesin family member 26B	-2.18	0.020966
LDB2	LIM domain binding 2	-2.18	0.009572
SFXN3	sideroflexin 3	-2.18	0.006885
ADH5	alcohol dehydrogenase 5 (class III), chi polypeptide	-2.18	0.002143
YPEL3	yippee-like 3 (Drosophila)	-2.19	0.017992
LACTB2	lactamase, beta 2	-2.19	0.011198
ARHGAP18	Rho GTPase activating protein 18	-2.19	0.005365
FAM106CP	family with sequence similarity 106, member C pseudogene	-2.2	0.084113
KBTBD6	kelch repeat and BTB (POZ) domain containing 6	-2.2	0.017951
MBOAT1	membrane bound O-acyltransferase domain containing 1	-2.2	0.002792
C1QTNF7	C1q and tumor necrosis factor related protein 7	-2.21	0.060586
PDGFRB	platelet-derived growth factor receptor, beta polypeptide	-2.21	0.010942
IGIP	IgA-inducing protein	-2.21	0.007638
EBF1	early B-cell factor 1	-2.22	0.063194
ARMCX1	armadillo repeat containing, X-linked 1	-2.22	0.006753
SPTLC2	serine palmitoyltransferase, long chain base subunit 2	-2.22	0.005891
KRTAP1-5	keratin associated protein 1-5	-2.23	0.035439
SNORD108	small nucleolar RNA, C/D box 108	-2.24	0.030415
MAP3K12	mitogen-activated protein kinase kinase kinase 12	-2.24	0.019834
ABCC5	ATP-binding cassette, sub-family C (CFTR/MRP), member 5	-2.24	0.002545
SNORD109B	small nucleolar RNA, C/D box 109B	-2.25	0.086566
SNORD109A	small nucleolar RNA, C/D box 109A	-2.25	0.086566
NR1D1	nuclear receptor subfamily 1, group D, member 1	-2.25	0.024725
HERC3	HECT and RLD domain containing E3 ubiquitin protein ligase 3	-2.25	0.020843
FAM85A	family with sequence similarity 85, member A	-2.25	0.012418
CA5B	carbonic anhydrase VB, mitochondrial	-2.25	0.009105
FENDRR	FOXF1 adjacent non-coding developmental regulatory RNA	-2.26	0.005152
ZNF280D	zinc finger protein 280D	-2.26	0.004166
MCU	mitochondrial calcium uniporter	-2.26	0.003987
CAT	catalase	-2.26	0.000359
RAB23	RAB23, member RAS oncogene family	-2.27	0.045751
CTD-2334D19.1	novel transcript	-2.27	0.027493
PIAS3	protein inhibitor of activated STAT, 3	-2.27	0.022239
MYO9A	myosin IXA	-2.27	0.004308
MEIS2	Meis homeobox 2	-2.27	0.002339
FAM63B	family with sequence similarity 63, member B	-2.28	0.025565
MSL1	male-specific lethal 1 homolog (Drosophila)	-2.28	0.003638
TRIM59	tripartite motif containing 59	-2.28	0.002142
EGR1	early growth response 1	-2.29	0.090526
TOX	thymocyte selection-associated high mobility group box	-2.29	0.064292
MBL1P	mannose-binding lectin (protein A) 1, pseudogene	-2.29	0.026599
TMEM198B	transmembrane protein 198B, pseudogene	-2.3	0.063039
C14orf28	chromosome 14 open reading frame 28	-2.3	0.017834
KIAA0513	KIAA0513	-2.3	0.012235
PLEKHA5	pleckstrin homology domain containing, family A member 5	-2.3	0.005387
FABP5	fatty acid binding protein 5 (psoriasis-associated)	-2.3	0.002015
SOCS2	suppressor of cytokine signaling 2	-2.31	0.032422
PDE7B	phosphodiesterase 7B	-2.31	0.001982
ZNF248	zinc finger protein 248	-2.31	0.001978
KIAA1958	KIAA1958	-2.31	0.001105
HSPB8	heat shock 22kDa protein 8	-2.32	0.073476
ASXL3	additional sex combs like transcriptional regulator 3	-2.32	0.012806
TIGD2	tigger transposable element derived 2	-2.33	0.028819
PTPN13	protein tyrosine phosphatase, non-receptor type 13 (APO-1/CD95 (Fas)-associated phosphatase)	-2.33	0.027917
FAM214A	family with sequence similarity 214, member A	-2.33	0.014135
AKAP8L	A kinase (PRKA) anchor protein 8-like	-2.33	0.010774
FOXL2	forkhead box L2	-2.33	0.008039
RNU6-1226P	RNA, U6 small nuclear 1226, pseudogene	-2.34	0.098474
TMOD1	tropomodulin 1	-2.34	0.094775
CREBRF	CREB3 regulatory factor	-2.34	0.040708
PPAP2A	phosphatidic acid phosphatase type 2A	-2.34	0.01099
AMOT	angiomotin	-2.34	0.007078
MEGF9	multiple EGF-like-domains 9	-2.34	0.005954
SMC3	structural maintenance of chromosomes 3	-2.34	0.005099
NR2F2-AS1	NR2F2 antisense RNA 1	-2.35	0.073229
SLC25A27	solute carrier family 25, member 27	-2.35	0.030171
FAM198B	family with sequence similarity 198, member B	-2.35	0.008027
IL16	interleukin 16	-2.35	0.005613
SLC1A1	solute carrier family 1 (neuronal/epithelial high affinity glutamate transporter, system Xag), member 1	-2.36	0.019102
FAM171A2	family with sequence similarity 171, member A2	-2.36	0.015336
ZHX3	zinc fingers and homeoboxes 3	-2.36	0.004497
C15orf41	chromosome 15 open reading frame 41	-2.36	0.003092
STIM2	stromal interaction molecule 2	-2.36	0.002504
ANKRD50	ankyrin repeat domain 50	-2.36	0.001226
ZBED8	zinc finger, BED-type containing 8	-2.37	0.014473
STARD9	StAR-related lipid transfer (START) domain containing 9	-2.37	0.008136
LAMA4	laminin, alpha 4	-2.37	0.00293
TLE1	transducin-like enhancer of split 1 (E(sp1) homolog, Drosophila)	-2.37	0.002792
HOTTIP	HOXA distal transcript antisense RNA	-2.37	0.000929
GCLC	glutamate-cysteine ligase, catalytic subunit	-2.38	0.029864
AUH	AU RNA binding protein/enoyl-CoA hydratase	-2.38	0.016992
LOC100133050	glucuronidase, beta pseudogene	-2.38	0.01122
MAP1A	microtubule-associated protein 1A	-2.38	0.003754
TULP3	tubby like protein 3	-2.38	0.000739
LRRC2	leucine rich repeat containing 2	-2.39	0.063195
VSTM4	V-set and transmembrane domain containing 4	-2.39	0.00187
SLC43A1	solute carrier family 43 (amino acid system L transporter), member 1	-2.4	0.034268
ACSS3	acyl-CoA synthetase short-chain family member 3	-2.4	0.017154
GTF2A1L	general transcription factor IIA, 1-like	-2.4	0.006819
JADE1	jade family PHD finger 1	-2.4	0.004638
CACNB2	calcium channel, voltage-dependent, beta 2 subunit	-2.4	0.001583
RFXAP	regulatory factor X-associated protein	-2.4	0.001369
MGC57346	uncharacterized LOC401884	-2.41	0.009166
MYLIP	myosin regulatory light chain interacting protein	-2.41	0.006706
SYDE2	synapse defective 1, Rho GTPase, homolog 2 (C. elegans)	-2.41	0.000387
ZNF292	zinc finger protein 292	-2.42	0.009789
EHBP1	EH domain binding protein 1	-2.43	0.002771
ADAMTS9-AS2	ADAMTS9 antisense RNA 2	-2.44	0.05641
TCF21	transcription factor 21	-2.44	0.042943
EDA2R	ectodysplasin A2 receptor	-2.44	0.007683
ANKMY2	ankyrin repeat and MYND domain containing 2	-2.44	0.005392
SCAI	suppressor of cancer cell invasion	-2.44	0.002535
MOSPD2	motile sperm domain containing 2	-2.45	0.027784
KLHL24	kelch-like family member 24	-2.46	0.032709
NUMBL	numb homolog (Drosophila)-like	-2.46	0.015465
HMGB2	high mobility group box 2	-2.47	0.028369
RECK	reversion-inducing-cysteine-rich protein with kazal motifs	-2.47	0.014101
FABP5P1	fatty acid binding protein 5 pseudogene 1	-2.47	0.009529
MIR4737	microRNA 4737	-2.47	0.005738
GPX8	glutathione peroxidase 8 (putative)	-2.48	0.02175
RP11-380G5.2	putative novel transcript	-2.48	0.017818
GPR135	G protein-coupled receptor 135	-2.49	0.012733
DCP1B	decapping mRNA 1B	-2.49	0.000979
CROT	carnitine O-octanoyltransferase	-2.5	0.016059
MAP4K5	mitogen-activated protein kinase kinase kinase kinase 5	-2.5	0.003199
SERTAD4	SERTA domain containing 4	-2.5	0.001566
MTCL1	microtubule crosslinking factor 1	-2.5	0.000941
TMEM185A	transmembrane protein 185A	-2.51	0.097341
PDCD4	programmed cell death 4 (neoplastic transformation inhibitor)	-2.52	0.004831
SMAD9	SMAD family member 9	-2.52	0.000844
STC2	stanniocalcin 2	-2.53	0.07303
TBC1D4	TBC1 domain family, member 4	-2.53	0.004394
KIZ	kizuna centrosomal protein	-2.54	0.019289
KIAA0825	KIAA0825	-2.54	0.006504
ARHGAP21	Rho GTPase activating protein 21	-2.54	0.002143
HOXA10	homeobox A10	-2.54	0.000799
NUAK1	NUAK family, SNF1-like kinase, 1	-2.55	0.004339
IER5L	immediate early response 5-like	-2.56	0.050122
ARHGAP35	Rho GTPase activating protein 35	-2.56	0.000567
SETBP1	SET binding protein 1	-2.57	0.006202
ZNF215	zinc finger protein 215	-2.58	0.010306
KLF12	Kruppel-like factor 12	-2.58	0.009932
ROCK2	Rho-associated, coiled-coil containing protein kinase 2	-2.58	0.00611
KIAA1377	KIAA1377	-2.58	0.004849
LINC00478	long intergenic non-protein coding RNA 478	-2.59	0.085152
CAPRIN2	caprin family member 2	-2.6	0.010372
MBNL2	muscleblind-like splicing regulator 2	-2.6	0.005601
CASP2	caspase 2, apoptosis-related cysteine peptidase	-2.6	0.005477
RCOR3	REST corepressor 3	-2.6	0.00136
MAP3K4	mitogen-activated protein kinase kinase kinase 4	-2.62	0.006423
CHD9	chromodomain helicase DNA binding protein 9	-2.62	0.005833
AKAP9	A kinase (PRKA) anchor protein 9	-2.63	0.048061
TMEM57	transmembrane protein 57	-2.63	0.003531
ATL1	atlastin GTPase 1	-2.64	0.010256
SH3D19	SH3 domain containing 19	-2.64	0.004456
JMY	junction mediating and regulatory protein, p53 cofactor	-2.65	0.03052
IRS1	insulin receptor substrate 1	-2.65	0.022265
CDH6	cadherin 6, type 2, K-cadherin (fetal kidney)	-2.68	0.003654
METAP1	methionyl aminopeptidase 1	-2.68	0.000667
LRCH2	leucine-rich repeats and calponin homology (CH) domain containing 2	-2.69	0.003545
DPY19L4	dpy-19-like 4 (C. elegans)	-2.7	0.0079
AKAP13	A kinase (PRKA) anchor protein 13	-2.7	0.004948
CARHSP1	calcium regulated heat stable protein 1, 24kDa	-2.71	0.02284
HIST1H1E	histone cluster 1, H1e	-2.71	0.020688
NR1D2	nuclear receptor subfamily 1, group D, member 2	-2.71	0.015593
HEG1	heart development protein with EGF-like domains 1	-2.71	0.001684
FABP5P7	fatty acid binding protein 5 pseudogene 7	-2.72	0.0023
AC019186.1	putative novel transcript	-2.74	0.054699
ATP8B1	ATPase, aminophospholipid transporter, class I, type 8B, member 1	-2.74	0.007465
GUSBP9	glucuronidase, beta pseudogene 9	-2.75	0.005468
AC012065.7	novel transcript	-2.76	0.012235
GAB1	GRB2-associated binding protein 1	-2.76	0.002843
ANGPTL2	angiopoietin-like 2	-2.78	0.012907
PRSS12	protease, serine, 12 (neurotrypsin, motopsin)	-2.78	0.012593
CEP162	centrosomal protein 162kDa	-2.78	0.009996
FAM102B	family with sequence similarity 102, member B	-2.78	0.006833
TLE1P1	transducin-like enhancer of split 1 pseudogene 1	-2.79	0.005217
DOCK11	dedicator of cytokinesis 11	-2.8	0.00151
DNMBP	dynamin binding protein	-2.81	0.026402
HIBCH	3-hydroxyisobutyryl-CoA hydrolase	-2.81	0.004765
KIAA0355	KIAA0355	-2.81	0.001501
SORT1	sortilin 1	-2.82	0.045479
RUFY3	RUN and FYVE domain containing 3	-2.82	0.007712
RNU6ATAC18P	RNA, U6atac small nuclear 18, pseudogene	-2.82	0.006532
COL3A1	collagen, type III, alpha 1	-2.82	0.000843
SLC9A6	solute carrier family 9, subfamily A (NHE6, cation proton antiporter 6), member 6	-2.83	0.004481
PXN	paxillin	-2.84	0.076718
EPHB3	EPH receptor B3	-2.84	0.004004
DISP1	dispatched homolog 1 (Drosophila)	-2.86	0.007897
DDB2	damage-specific DNA binding protein 2, 48kDa	-2.87	0.009166
DNM1P47	DNM1 pseudogene 47	-2.88	0.006303
DPY19L2	dpy-19-like 2 (C. elegans)	-2.89	0.054654
ACYP1	acylphosphatase 1, erythrocyte (common) type	-2.89	0.052283
SAP30	Sin3A-associated protein, 30kDa	-2.89	0.016286
GUSBP2	glucuronidase, beta pseudogene 2	-2.9	0.008614
KIAA0922	KIAA0922	-2.9	0.005833
TCEAL1	transcription elongation factor A (SII)-like 1	-2.9	0.002103
STK38	serine/threonine kinase 38	-2.91	0.002309
ERRFI1	ERBB receptor feedback inhibitor 1	-2.92	0.034172
EEF2K	eukaryotic elongation factor-2 kinase	-2.92	0.006389
GJA1	gap junction protein, alpha 1, 43kDa	-2.92	0.002334
SETDB2	SET domain, bifurcated 2	-2.94	0.001216
FBXL20	F-box and leucine-rich repeat protein 20	-3	0.027973
FAT4	FAT atypical cadherin 4	-3	0.00844
PBX3	pre-B-cell leukemia homeobox 3	-3.02	0.001947
ALDH3A2	aldehyde dehydrogenase 3 family, member A2	-3.04	0.003858
LXN	latexin	-3.06	0.038095
CITED2	Cbp/p300-interacting transactivator, with Glu/Asp-rich carboxy-terminal domain, 2	-3.07	0.021105
HIST1H2AE	histone cluster 1, H2ae	-3.09	0.008676
MIR1299	microRNA 1299	-3.1	0.009128
MUM1	melanoma associated antigen (mutated) 1	-3.1	0.006819
MTSS1L	metastasis suppressor 1-like	-3.12	0.001214
SNCAIP	synuclein, alpha interacting protein	-3.13	0.016935
TENC1	tensin like C1 domain containing phosphatase (tensin 2)	-3.13	0.003099
INTS8	integrator complex subunit 8	-3.14	0.009313
MIR503	microRNA 503	-3.17	0.009157
TNFRSF19	tumor necrosis factor receptor superfamily, member 19	-3.17	0.002719
SIX2	SIX homeobox 2	-3.18	0.022245
KIF13A	kinesin family member 13A	-3.18	0.002309
MLLT10	myeloid/lymphoid or mixed-lineage leukemia (trithorax homolog, Drosophila)	-3.19	0.005613
MRVI1	murine retrovirus integration site 1 homolog	-3.19	0.004189
AHNAK2	AHNAK nucleoprotein 2	-3.19	0.002942
LDB1	LIM domain binding 1	-3.21	0.008274
NR2F1	nuclear receptor subfamily 2, group F, member 1	-3.23	0.004949
BAG2	BCL2-associated athanogene 2	-3.28	0.011279
LOC100653061	beta-glucuronidase-like protein SMA4-like	-3.29	0.009452
MITF	microphthalmia-associated transcription factor	-3.29	0.0032
GUCY1B3	guanylate cyclase 1, soluble, beta 3	-3.29	0.0019
ZBTB4	zinc finger and BTB domain containing 4	-3.31	0.004069
KAT6B	K(lysine) acetyltransferase 6B	-3.35	0.007159
RIN2	Ras and Rab interactor 2	-3.36	0.002387
GUSBP3	glucuronidase, beta pseudogene 3	-3.38	0.00464
FHL2	four and a half LIM domains 2	-3.39	0.028657
ZNF608	zinc finger protein 608	-3.42	0.014422
GS1-5L10.1	novel transcript	-3.43	0.007567
ADAMTS5	ADAM metallopeptidase with thrombospondin type 1 motif, 5	-3.43	0.00611
MKL2	MKL/myocardin-like 2	-3.46	0.022026
KCNK6	potassium channel, subfamily K, member 6	-3.49	0.004001
FOXP2	forkhead box P2	-3.51	0.010168
TCP11L2	t-complex 11, testis-specific-like 2	-3.53	0.008962
MAF	v-maf avian musculoaponeurotic fibrosarcoma oncogene homolog	-3.54	0.003252
SNORD123	small nucleolar RNA, C/D box 123	-3.55	0.012571
PRICKLE1	prickle homolog 1 (Drosophila)	-3.6	0.000732
CD248	CD248 molecule, endosialin	-3.61	0.004786
APPL2	adaptor protein, phosphotyrosine interaction, PH domain and leucine zipper containing 2	-3.61	0.004033
PLEKHG1	pleckstrin homology domain containing, family G (with RhoGef domain) member 1	-3.63	0.022669
GPSM2	G-protein signaling modulator 2	-3.63	0.001293
PDK4	pyruvate dehydrogenase kinase, isozyme 4	-3.65	0.096861
NEXN	nexilin (F actin binding protein)	-3.65	0.009354
TMEM200B	transmembrane protein 200B	-3.68	0.005217
MYOCD	myocardin	-3.69	0.001181
SMA4	glucuronidase, beta pseudogene	-3.7	0.005392
ABHD4	abhydrolase domain containing 4	-3.74	0.006833
REV3L	REV3-like, polymerase (DNA directed), zeta, catalytic subunit	-3.75	0.008896
SESN3	sestrin 3	-3.76	0.003516
GAS1	growth arrest-specific 1	-3.85	0.017305
LURAP1L	leucine rich adaptor protein 1-like	-3.91	0.016702
FBLN1	fibulin 1	-3.92	0.025134
TRPC4	transient receptor potential cation channel, subfamily C, member 4	-3.92	0.009572
GLCCI1	glucocorticoid induced transcript 1	-3.93	0.006631
CALHM2	calcium homeostasis modulator 2	-3.93	0.004949
SMPDL3A	sphingomyelin phosphodiesterase, acid-like 3A	-4	0.010306
MOSPD1	motile sperm domain containing 1	-4.02	0.002979
IL17RD	interleukin 17 receptor D	-4.02	0.002951
TSPAN5	tetraspanin 5	-4.11	0.003007
FZD4	frizzled class receptor 4	-4.12	0.001808
EMX2	empty spiracles homeobox 2	-4.17	0.004648
ZDHHC7	zinc finger, DHHC-type containing 7	-4.17	0.004446
FIGN	fidgetin	-4.18	0.000328
BCL9	B-cell CLL/lymphoma 9	-4.2	0.002008
NCOA2	nuclear receptor coactivator 2	-4.26	0.000971
TRAM2	translocation associated membrane protein 2	-4.3	0.002319
SLC2A12	solute carrier family 2 (facilitated glucose transporter), member 12	-4.37	0.005387
TXNIP	thioredoxin interacting protein	-4.38	0.012656
IMPA2	inositol(myo)-1(or 4)-monophosphatase 2	-4.39	0.00956
RHOBTB1	Rho-related BTB domain containing 1	-4.48	0.000254
PTGER2	prostaglandin E receptor 2 (subtype EP2), 53kDa	-4.5	0.005289
PCDH18	protocadherin 18	-4.59	0.012902
ZNF521	zinc finger protein 521	-4.59	0.00969
PPP1R3C	protein phosphatase 1, regulatory subunit 3C	-4.65	0.003567
SLC38A1	solute carrier family 38, member 1	-4.72	0.00075
EYA1	EYA transcriptional coactivator and phosphatase 1	-4.75	0.010016
TXNRD1	thioredoxin reductase 1	-4.77	0.002005
DHRS3	dehydrogenase/reductase (SDR family) member 3	-4.84	0.031436
CDKL1	cyclin-dependent kinase-like 1 (CDC2-related kinase)	-5.13	0.000144
HOXA11	homeobox A11	-5.17	0.001121
CHRM2	cholinergic receptor, muscarinic 2	-5.27	0.004161
DCN	decorin	-5.32	0.013931
PDE5A	phosphodiesterase 5A, cGMP-specific	-5.35	0.00445
MIR143HG	MIR143 host gene (non-protein coding)	-5.42	0.00028
NR2F2	nuclear receptor subfamily 2, group F, member 2	-5.49	0.000719
LRIG3	leucine-rich repeats and immunoglobulin-like domains 3	-5.54	0.012668
CDC42EP3	CDC42 effector protein (Rho GTPase binding) 3	-5.57	0.016751
PMP22	peripheral myelin protein 22	-6.02	0.001637
AJUBA	ajuba LIM protein	-6.3	0.000206
CTGF	connective tissue growth factor	-6.33	0.012962
HTR2B	5-hydroxytryptamine (serotonin) receptor 2B, G protein-coupled	-6.63	0.000413
RGS2	regulator of G-protein signaling 2	-6.73	0.009804
ARHGAP20	Rho GTPase activating protein 20	-6.91	0.008028
TP53INP1	tumor protein p53 inducible nuclear protein 1	-7.11	0.005685
ADH1B	alcohol dehydrogenase 1B (class I), beta polypeptide	-7.55	0.00611
RUNX1T1	runt-related transcription factor 1	-7.86	0.003007
FAXDC2	fatty acid hydroxylase domain containing 2	-8.25	0.000902
RASL11A	RAS-like, family 11, member A	-9.33	0.010237
ZFP36L2	ZFP36 ring finger protein-like 2	-9.64	0.013608
SLC40A1	solute carrier family 40 (iron-regulated transporter), member 1	-13.07	0.003928
OSR2	odd-skipped related transciption factor 2	-14	0.001369
PIK3R1	phosphoinositide-3-kinase, regulatory subunit 1 (alpha)	-17.65	0.001831
DKK1	dickkopf WNT signaling pathway inhibitor 1	-17.81	0.004273
HOXA13	homeobox A13	-18.75	0.000719
ADAMTS1	ADAM metallopeptidase with thrombospondin type 1 motif, 1	-24.27	0.0311
SLC38A2	solute carrier family 38, member 2	-24.69	0.00355
